# Supplementary material for: Activated platelets inhibit hepatocellular carcinoma cell differentiation and promote tumor progression via platelet-tumor cell binding
Source: Oncotarget. 2016 Aug 16;7(37):60609–22. doi: 10.18632/oncotarget.11300 (PMC5312405; doi:10.18632/oncotarget.11300)
Supplement: Supplementary file 2 [file oncotarget-07-60609-s002.xlsx]

## Sheet: C vs N_up
	External Database		T vs C (moderated t-test)			Group Means		Normalized Intensities						Annotations
Probe Set ID	GeneCard	RefSeq	Fold Change	P-value	FDR	Clopidogrel	Non-treated	C1	C2	C3	N1	N2	N3	Alignments	Gene Symbol	Chromosomal Location	Ensembl	Entrez Gene	EC	OMIM	RefSeq Transcript ID	Pathway	Transcript Assignments	Annotation Notes
11715596_at	PSMB7	NM_002799	1.61966	0.0255429	0.725064	10.0284	9.33267	9.93612	9.66935	10.4796	9.51306	9.47035	9.01461	chr9:127115748-127177721 (-) // 84.59 // q33.3	PSMB7	chr9q34.11-q34.12	ENSG00000136930 /// OTTHUMG00000021042	5695	EC:3.4.25.1	604030	NM_002799	Proteasome_Degradation // GenMAPP	AJ420455 // Homo sapiens mRNA full length insert cDNA clone EUROIMAGE 1521077. // gb // 11 // --- /// BC000509 // Homo sapiens proteasome (prosome, macropain) subunit, beta type, 7, mRNA (cDNA clone MGC:8507 IMAGE:2822305), complete cds. // gb // 11 // --- /// BC017116 // Homo sapiens proteasome (prosome, macropain) subunit, beta type, 7, mRNA (cDNA clone IMAGE:3912276), partial cds. // gb // 11 …	ENST00000441097 // ensembl // 8 // Cross Hyb Matching Probes /// ENST00000556349 // ensembl // 2 // Cross Hyb Matching Probes /// OTTHUMT00000410348 // vega // 2 // Cross Hyb Matching Probes /// OTTHUMT00000055527 // vega // 8 // Cross Hyb Matching Probes
11715597_x_at	PSMB7	NM_002799	1.58269	0.0312072	0.725064	9.76641	9.10403	9.60192	9.44761	10.2497	9.27282	9.23366	8.80561	chr9:127115748-127177721 (-) // 84.59 // q33.3	PSMB7	chr9q34.11-q34.12	ENSG00000136930 /// OTTHUMG00000021042	5695	EC:3.4.25.1	604030	NM_002799	Proteasome_Degradation // GenMAPP	AJ420455 // Homo sapiens mRNA full length insert cDNA clone EUROIMAGE 1521077. // gb // 11 // --- /// BC000509 // Homo sapiens proteasome (prosome, macropain) subunit, beta type, 7, mRNA (cDNA clone MGC:8507 IMAGE:2822305), complete cds. // gb // 11 // --- /// BC017116 // Homo sapiens proteasome (prosome, macropain) subunit, beta type, 7, mRNA (cDNA clone IMAGE:3912276), partial cds. // gb // 11 …	uc010mwm.3 // ucsc_genes // 1 // Cross Hyb Matching Probes /// AK308756 // gb // 1 // Cross Hyb Matching Probes /// AK303460 // gb // 1 // Cross Hyb Matching Probes /// GENSCAN00000014861 // ensembl // 2 // Cross Hyb Matching Probes /// ENST00000498485 // ensembl // 3 // Cross Hyb Matching Probes /// ENST00000441097 // ensembl // 6 // Cross Hyb Matching Probes /// ENST00000536392 // ensembl // 1 …
11716160_at	LBH	NM_030915	1.5007	0.00310498	0.725064	3.82126	3.23563	3.85215	3.71773	3.8939	3.06443	3.42616	3.21628	chr2:30454397-30482894 (+) // 96.76 // p23.1	LBH	chr2p23.1	ENSG00000213626 /// ENSG00000256261 /// OTTHUMG00000152051	81606	---	611763	NM_030915	---	AF110224 // Homo sapiens MSTP014 (MST014) mRNA, complete cds. // gb // 11 // --- /// AF258555 // Homo sapiens PP2281 mRNA, complete cds. // gb // 11 // --- /// BC109376 // Homo sapiens limb bud and heart development homolog (mouse), mRNA (cDNA clone MGC:104312 IMAGE:6495944), complete cds. // gb // 11 // --- /// BC126434 // Homo sapiens limb bud and heart development homolog (mouse), mRNA (cDNA c…	---
11717160_a_at	CLTA	NM_001076677	1.62102	0.0410571	0.725064	7.75074	7.05384	7.73345	7.8963	7.62248	7.33658	7.41365	6.4113	chr9:36190891-36212056 (+) // 87.85 // p13.3	CLTA	chr9p13	ENSG00000122705 /// OTTHUMG00000019896	1211	---	118960	NM_001076677 /// NM_001184760 /// NM_001184761 /// NM_001184762 /// NM_001833 /// NM_007096	---	AK291078 // Homo sapiens cDNA FLJ77116 complete cds, highly similar to Homo sapiens clathrin, light polypeptide (Lca) (CLTA), transcript variant nonbrain, mRNA. // gb // 11 // --- /// AK295692 // Homo sapiens cDNA FLJ60566 complete cds, highly similar to Clathrin light chain A. // gb // 11 // --- /// BC009201 // Homo sapiens clathrin, light chain (Lca), mRNA (cDNA clone MGC:15367 IMAGE:3944942), …	uc022bgp.1 // ucsc_genes // 6 // Cross Hyb Matching Probes /// NM_001184762 // refseq // 6 // Cross Hyb Matching Probes /// ENST00000466396 // ensembl // 6 // Cross Hyb Matching Probes /// ENST00000493185 // ensembl // 6 // Cross Hyb Matching Probes /// ENST00000540080 // ensembl // 6 // Cross Hyb Matching Probes /// ENST00000544818 // ensembl // 3 // Cross Hyb Matching Probes /// OTTHUMT00000399…
11717383_at	FOPNL	NM_144600	1.52513	0.00687748	0.725064	3.02731	2.41838	3.08125	3.08792	2.91277	2.4058	2.69124	2.15809	chr16:15959575-15982471 (-) // 78.54 // p13.11	FOPNL	chr16p13.11	ENSG00000133393 /// OTTHUMG00000129923	123811	---	---	NM_144600	---	AL832498 // Homo sapiens mRNA; cDNA DKFZp686N1651 (from clone DKFZp686N1651). // gb // 11 // --- /// AY507846 // Homo sapiens pluripotent embryonic stem cell-related protein (PHSECRG2) mRNA, complete cds. // gb // 11 // --- /// BC022321 // Homo sapiens chromosome 16 open reading frame 63, mRNA (cDNA clone MGC:22646 IMAGE:4702249), complete cds. // gb // 11 // --- /// ENST00000255759 // cdna:known…	GENSCAN00000006652 // ensembl // 4 // Cross Hyb Matching Probes /// ENST00000573087 // ensembl // 6 // Cross Hyb Matching Probes /// ENST00000573396 // ensembl // 3 // Cross Hyb Matching Probes /// ENST00000575073 // ensembl // 4 // Cross Hyb Matching Probes /// OTTHUMT00000436381 // vega // 6 // Cross Hyb Matching Probes /// OTTHUMT00000436382 // vega // 3 // Cross Hyb Matching Probes /// OTTHUM…
11720313_a_at	ATP6V0B	NM_001039457	1.76035	0.0205107	0.725064	9.14432	8.32846	9.19226	8.60954	9.63115	8.48248	8.43388	8.06902	chr1:44440068-44443967 (+) // 92.69 // p34.1	ATP6V0B	chr1p32.3	ENSG00000117410 /// OTTHUMG00000008298	533	EC:3.6.3.14	603717	NM_001039457 /// NM_004047	---	BC000423 // Homo sapiens ATPase, H+ transporting, lysosomal 21kDa, V0 subunit b, mRNA (cDNA clone MGC:8673 IMAGE:2964510), complete cds. // gb // 11 // --- /// BC005876 // Homo sapiens ATPase, H+ transporting, lysosomal 21kDa, V0 subunit b, mRNA (cDNA clone MGC:4498 IMAGE:2964510), complete cds. // gb // 11 // --- /// BC053601 // Homo sapiens ATPase, H+ transporting, lysosomal 21kDa, V0 subunit b…	ENST00000472277 // ensembl // 6 // Cross Hyb Matching Probes /// ENST00000472505 // ensembl // 5 // Cross Hyb Matching Probes /// OTTHUMT00000386638 // vega // 5 // Cross Hyb Matching Probes /// OTTHUMT00000022861 // vega // 6 // Cross Hyb Matching Probes
11721771_a_at	INO80D	NM_017759	1.54568	0.0439928	0.725064	3.80537	3.17713	3.42267	4.17487	3.81857	3.21192	3.5207	2.79876	chr2:206858444-206950906 (-) // 97.55 // q33.3	INO80D	chr2q33.3	ENSG00000114933 /// OTTHUMG00000154649	54891	---	---	NM_017759	---	BC136278 // Homo sapiens INO80 complex subunit D, mRNA (cDNA clone MGC:167888 IMAGE:9020265), complete cds. // gb // 11 // --- /// ENST00000403263 // cdna:known chromosome:GRCh37:2:206858445:206950906:-1 gene:ENSG00000114933 gene_biotype:protein_coding transcript_biotype:protein_coding // ensembl // 11 // --- /// NM_017759 // Homo sapiens INO80 complex subunit D (INO80D), mRNA. // refseq // 11 //…	JF736506 // gb // 8 // Cross Hyb Matching Probes /// GENSCAN00000043717 // ensembl // 7 // Cross Hyb Matching Probes
11723012_a_at	CAPZA2	NM_006136	2.30724	0.0415003	0.725064	6.98607	5.7799	6.48101	7.75229	6.72493	6.60173	5.70425	5.03374	chr7:116502526-116559399 (+) // 96.47 // q31.2	CAPZA2	chr7q31.2-q31.3	ENSG00000198898 /// OTTHUMG00000023185	830	---	601571	NM_006136	---	AK293405 // Homo sapiens cDNA FLJ50113 complete cds, highly similar to F-actin capping protein alpha-2 subunit. // gb // 11 // --- /// AK294409 // Homo sapiens cDNA FLJ51827 complete cds, highly similar to F-actin capping protein alpha-2 subunit. // gb // 11 // --- /// AK311406 // Homo sapiens cDNA, FLJ18448. // gb // 11 // --- /// AK315915 // Homo sapiens cDNA, FLJ78814 complete cds, highly simi…	GENSCAN00000044455 // ensembl // 4 // Cross Hyb Matching Probes /// ENST00000449080 // ensembl // 4 // Cross Hyb Matching Probes /// ENST00000417431 // ensembl // 1 // Cross Hyb Matching Probes /// ENST00000465607 // ensembl // 4 // Cross Hyb Matching Probes /// ENST00000565906 // ensembl // 6 // Cross Hyb Matching Probes /// OTTHUMT00000432805 // vega // 6 // Cross Hyb Matching Probes /// OTTHUM…
11723577_x_at	OSR2	NM_001142462	1.53908	0.00202116	0.725064	5.84925	5.22718	5.85776	6.00366	5.68634	5.33513	5.10946	5.23696	chr8:99956630-99964328 (+) // 98.17 // q22.2	OSR2	chr8q22.2	ENSG00000164920 /// OTTHUMG00000164640	116039	---	611297	NM_001142462 /// NM_053001	---	AY038072 // Homo sapiens odd-skipped-related 2A protein (OSR2) mRNA, complete cds, alternatively spliced. // gb // 11 // --- /// ENST00000297565 // cdna:known chromosome:GRCh37:8:99956670:99964332:1 gene:ENSG00000164920 gene_biotype:protein_coding transcript_biotype:protein_coding // ensembl // 11 // --- /// NM_001142462 // Homo sapiens odd-skipped related 2 (Drosophila) (OSR2), transcript varian…	uc003yiq.3 // ucsc_genes // 7 // Cross Hyb Matching Probes /// AK291491 // gb // 2 // Cross Hyb Matching Probes /// AK304654 // gb // 6 // Cross Hyb Matching Probes /// AY038073 // gb // 7 // Cross Hyb Matching Probes /// BC016936 // gb // 7 // Cross Hyb Matching Probes /// NM_053001 // refseq // 7 // Cross Hyb Matching Probes /// ENST00000435298 // ensembl // 7 // Cross Hyb Matching Probes /// E…
11724070_a_at	PHF10	NM_018288	1.56592	0.0498855	0.725064	6.83624	6.18923	6.84861	6.60037	7.05973	6.52497	6.44469	5.59804	chr6:170103997-170124151 (-) // 89.68 // q27	PHF10	chr6q27|Xq28	ENSG00000130024 /// OTTHUMG00000016058	55274	---	613069	NM_018288 /// NM_133325	---	AJ420510 // Homo sapiens mRNA full length insert cDNA clone EUROIMAGE 2120537. // gb // 11 // --- /// AK296349 // Homo sapiens cDNA FLJ56598 complete cds, highly similar to PHD finger protein 10. // gb // 11 // --- /// BC020954 // Homo sapiens PHD finger protein 10, mRNA (cDNA clone MGC:8799 IMAGE:3845815), complete cds. // gb // 11 // --- /// BC110323 // Homo sapiens PHD finger protein 10, mRNA …	ENST00000434827 // ensembl // 2 // Cross Hyb Matching Probes /// ENST00000452540 // ensembl // 5 // Cross Hyb Matching Probes /// ENST00000594804 // ensembl // 5 // Cross Hyb Matching Probes /// OTTHUMT00000340926 // vega // 2 // Cross Hyb Matching Probes /// OTTHUMT00000058805 // vega // 5 // Cross Hyb Matching Probes
11724249_a_at	SLC39A8	NM_001135146	1.50178	0.0300293	0.725064	3.72522	3.13855	3.62154	4.05778	3.49635	2.99449	3.4923	2.92887	chr4:103182822-103266641 (-) // 95.06 // q24	SLC39A8	chr4q22-q24	ENSG00000138821 /// OTTHUMG00000131120	64116	---	608732	NM_001135146 /// NM_001135147 /// NM_001135148 /// NM_022154	---	AB040120 // Homo sapiens mRNA for BCG induced integral membrane protein BIGM103, complete cds. // gb // 11 // --- /// AF193052 // Homo sapiens PP3105 mRNA, complete cds. // gb // 11 // --- /// AK304274 // Homo sapiens cDNA FLJ61547 complete cds, highly similar to Homo sapiens solute carrier family 39 (zinc transporter), member 8 (SLC39A8), mRNA. // gb // 11 // --- /// BC012125 // Homo sapiens sol…	---
11728665_a_at	PCBP2	NM_001098620	1.59678	0.0441759	0.725064	11.8299	11.1548	11.944	11.5782	11.9677	11.3577	11.5467	10.5599	chr12:53845882-53874949 (+) // 87.94 // q13.13	PCBP2	chr12q13.12-q13.13	ENSG00000197111 /// ENSG00000257379 /// OTTHUMG00000169439 /// OTTHUMG00000170050	5094	---	601210	NM_001098620 /// NM_001128911 /// NM_001128912 /// NM_001128913 /// NM_001128914 /// NM_005016 /// NM_031989	---	AB188306 // Homo sapiens PCBP2 mRNA for poly(rC) binding protein 2, complete cds. // gb // 11 // --- /// AK023529 // Homo sapiens cDNA FLJ13467 fis, clone PLACE1003519, highly similar to H.sapiens hnRNP-E2 mRNA. // gb // 11 // --- /// AK292141 // Homo sapiens cDNA FLJ77432 complete cds, highly similar to Homo sapiens poly(rC) binding protein 2 (PCBP2), transcript variant 2, mRNA. // gb // 11 // -…	AK302067 // gb // 6 // Cross Hyb Matching Probes /// GENSCAN00000008559 // ensembl // 7 // Cross Hyb Matching Probes /// ENST00000517662 // ensembl // 7 // Cross Hyb Matching Probes /// OTTHUMT00000379072 // vega // 7 // Cross Hyb Matching Probes
11728667_x_at	PCBP2	NM_001098620	1.66076	0.0475212	0.725064	11.8425	11.1106	11.9815	11.5782	11.9677	11.3041	11.5821	10.4457	chr12:53845882-53874949 (+) // 87.94 // q13.13	PCBP2	chr12q13.12-q13.13	ENSG00000197111 /// ENSG00000257379 /// OTTHUMG00000169439 /// OTTHUMG00000170050	5094	---	601210	NM_001098620 /// NM_001128911 /// NM_001128912 /// NM_001128913 /// NM_001128914 /// NM_005016 /// NM_031989	---	AB188306 // Homo sapiens PCBP2 mRNA for poly(rC) binding protein 2, complete cds. // gb // 11 // --- /// AK023529 // Homo sapiens cDNA FLJ13467 fis, clone PLACE1003519, highly similar to H.sapiens hnRNP-E2 mRNA. // gb // 11 // --- /// AK292141 // Homo sapiens cDNA FLJ77432 complete cds, highly similar to Homo sapiens poly(rC) binding protein 2 (PCBP2), transcript variant 2, mRNA. // gb // 11 // -…	uc010soj.2 // ucsc_genes // 8 // Cross Hyb Matching Probes /// AK299210 // gb // 8 // Cross Hyb Matching Probes /// AK302067 // gb // 7 // Cross Hyb Matching Probes /// GENSCAN00000008559 // ensembl // 4 // Cross Hyb Matching Probes /// ENST00000549863 // ensembl // 8 // Cross Hyb Matching Probes /// ENST00000546652 // ensembl // 5 // Cross Hyb Matching Probes /// ENST00000562264 // ensembl // 8 …
11728908_at	B3GALTL	NM_194318	1.79516	0.00568042	0.725064	4.67107	3.82695	4.78154	4.74054	4.49112	3.92312	4.15669	3.40105	chr13:31774079-31906413 (+) // 93.96 // q12.3	B3GALTL	chr13q12.3	ENSG00000187676 /// OTTHUMG00000016688	145173	---	261540 /// 610308	NM_194318	---	AY190526 // Homo sapiens beta3-glycosyltransferase-like mRNA, complete cds. // gb // 11 // --- /// ENST00000343307 // cdna:known chromosome:GRCh37:13:31774073:31906413:1 gene:ENSG00000187676 gene_biotype:protein_coding transcript_biotype:protein_coding // ensembl // 11 // --- /// NM_194318 // Homo sapiens beta 1,3-galactosyltransferase-like (B3GALTL), mRNA. // refseq // 11 // --- /// OTTHUMT00000…	---
11729444_a_at	SULT2B1	NM_004605	1.55883	0.0316894	0.725064	4.81504	4.17458	4.81243	4.93157	4.70112	4.34172	4.53546	3.64657	chr19:49055331-49102680 (+) // 92.62 // q13.33	SULT2B1	chr19q13.3	ENSG00000088002 /// OTTHUMG00000183314	6820	EC:2.8.2.2	604125	NM_004605 /// NM_177973	---	BC034694 // Homo sapiens sulfotransferase family, cytosolic, 2B, member 1, mRNA (cDNA clone MGC:21327 IMAGE:4745903), complete cds. // gb // 11 // --- /// ENST00000201586 // cdna:known chromosome:GRCh37:19:49055332:49102682:1 gene:ENSG00000088002 gene_biotype:protein_coding transcript_biotype:protein_coding // ensembl // 11 // --- /// ENST00000323090 // cdna:known chromosome:GRCh37:19:49078797:49…	AK096418 // gb // 5 // Cross Hyb Matching Probes /// ENST00000597923 // ensembl // 5 // Cross Hyb Matching Probes /// OTTHUMT00000466143 // vega // 5 // Cross Hyb Matching Probes /// OTTHUMT00000466144 // vega // 5 // Cross Hyb Matching Probes
11729614_x_at	H2AFZ	NM_002106	1.7264	0.0256234	0.725064	11.151	10.3633	11.0792	10.9839	11.3899	10.7881	10.5352	9.76644	chr4:100869241-100871547 (-) // 95.91 // q23	H2AFZ	chr4q24	ENSG00000164032 /// OTTHUMG00000131048	3015	---	142763	NM_002106	Proteasome_Degradation // GenMAPP /// Proteasome_Degradation // GenMAPP /// Proteasome_Degradation // GenMAPP	AK056803 // Homo sapiens cDNA FLJ32241 fis, clone PLACE6005231. // gb // 11 // --- /// BC018002 // Homo sapiens H2A histone family, member Z, mRNA (cDNA clone MGC:24682 IMAGE:4271353), complete cds. // gb // 11 // --- /// BC020936 // Homo sapiens H2A histone family, member Z, mRNA (cDNA clone MGC:24740 IMAGE:4281642), complete cds. // gb // 11 // --- /// BC032524 // Homo sapiens H2A histone famil…	BC050619 // gb // 3 // Cross Hyb Matching Probes /// AY597416 // gb // 8 // Cross Hyb Matching Probes /// CR457415 // gb // 8 // Cross Hyb Matching Probes /// GENSCAN00000011050 // ensembl // 8 // Cross Hyb Matching Probes /// GENSCAN00000030906 // ensembl // 3 // Cross Hyb Matching Probes /// ENST00000527366 // ensembl // 6 // Cross Hyb Matching Probes /// ENST00000394213 // ensembl // 4 // Cros…
11730755_a_at	TXNDC12	NM_015913	1.68762	0.0307724	0.725064	6.01867	5.26368	5.93972	6.11318	6.0031	5.6247	5.55875	4.60757	chr1:52485802-52522128 (-) // 96.8 // p32.3	TXNDC12	chr1p32.3	ENSG00000117862 /// OTTHUMG00000008629	51060	EC:1.8.4.2	609448	NM_015913 /// NR_046405 /// NR_046406	---	AF131758 // Homo sapiens clone 24952 mRNA sequence, complete cds. // gb // 11 // --- /// AF543416 // Homo sapiens thioredoxin-like protein p19 (TLP19) mRNA, complete cds. // gb // 11 // --- /// AK094262 // Homo sapiens cDNA FLJ36943 fis, clone BRACE2005562. // gb // 11 // --- /// AY358982 // Homo sapiens clone DNA67300 ETRP713 (UNQ713) mRNA, complete cds. // gb // 11 // --- /// BC001493 // Homo s…	---
11730855_a_at	HMGN3	NM_001201362	1.9107	0.0472241	0.725064	6.35391	5.41981	6.07377	6.3451	6.64286	5.64666	6.05454	4.55823	chr6:79910961-79944557 (-) // 97.71 // q14.1	HMGN3	chr6q14.1	ENSG00000118418 /// OTTHUMG00000015073	9324	---	604502	NM_001201362 /// NM_001201363 /// NM_004242 /// NM_138730	---	AF274949 // Homo sapiens PNAS-24 mRNA, complete cds. // gb // 11 // --- /// AY043282 // Homo sapiens TRIP7-like protein mRNA, complete cds. // gb // 11 // --- /// BX648085 // Homo sapiens mRNA; cDNA DKFZp686E20226 (from clone DKFZp686E20226). // gb // 11 // --- /// ENST00000344726 // cdna:known chromosome:GRCh37:6:79910962:79944406:-1 gene:ENSG00000118418 gene_biotype:protein_coding transcript_bi…	---
11730952_a_at	PDK3	NM_001142386	1.6129	0.0296888	0.725064	5.05174	4.36208	5.00352	5.10755	5.04414	4.66176	4.65309	3.77138	chrX:24483343-24558207 (+) // 99.17 // p22.11	PDK3	chrXp22.11	ENSG00000067992 /// OTTHUMG00000021269	5165	EC:2.7.11.2	602526	NM_001142386 /// NM_005391	Krebs-TCA_Cycle // GenMAPP	AK301965 // Homo sapiens cDNA FLJ60191 complete cds, highly similar to Pyruvate dehydrogenase (lipoamide) kinase isozyme 3 (EC 2.7.11.2). // gb // 11 // --- /// BC015948 // Homo sapiens pyruvate dehydrogenase kinase, isozyme 3, mRNA (cDNA clone MGC:9491 IMAGE:3922929), complete cds. // gb // 11 // --- /// ENST00000379162 // cdna:known chromosome:GRCh37:X:24483338:24552542:1 gene:ENSG00000067992 g…	GENSCAN00000004165 // ensembl // 5 // Cross Hyb Matching Probes
11731614_x_at	ETFA	NM_000126	1.65211	0.0314515	0.725064	10.001	9.27664	9.6578	10.0574	10.2876	9.56161	9.51307	8.75523	chr15:76508630-76603816 (-) // 94.54 // q24.2	ETFA	chr15q23-q25	ENSG00000140374 /// OTTHUMG00000172586	2108	---	231680 /// 608053	NM_000126 /// NM_001127716	---	AK292979 // Homo sapiens cDNA FLJ76486 complete cds, highly similar to Homo sapiens electron-transfer-flavoprotein, alpha polypeptide (glutaric aciduria II) (ETFA), nuclear gene encoding mitochondrial protein, mRNA. // gb // 11 // --- /// AK300044 // Homo sapiens cDNA FLJ50859 complete cds, highly similar to Electron transfer flavoprotein subunit alpha, mitochondrial precursor. // gb // 11 // ---…	GENSCAN00000006341 // ensembl // 7 // Cross Hyb Matching Probes /// ENST00000565910 // ensembl // 1 // Cross Hyb Matching Probes /// ENST00000560595 // ensembl // 7 // Cross Hyb Matching Probes /// ENST00000559386 // ensembl // 4 // Cross Hyb Matching Probes /// OTTHUMT00000419827 // vega // 1 // Cross Hyb Matching Probes /// OTTHUMT00000419488 // vega // 7 // Cross Hyb Matching Probes /// OTTHUM…
11732104_a_at	TMEM208	NM_014187	1.56234	0.0420077	0.725064	9.08012	8.43641	8.9999	8.8173	9.42317	8.65229	8.71366	7.94329	chr16:67261013-67263181 (+) // 94.64 // q22.1	TMEM208	chr16q22.1	ENSG00000168701 /// OTTHUMG00000173064	29100	---	---	NM_014187	---	BC003080 // Homo sapiens transmembrane protein 208, mRNA (cDNA clone MGC:770 IMAGE:3050277), complete cds. // gb // 11 // --- /// BC013412 // Homo sapiens transmembrane protein 208, mRNA (cDNA clone MGC:4574 IMAGE:3030307), complete cds. // gb // 11 // --- /// BC021109 // Homo sapiens transmembrane protein 208, mRNA (cDNA clone MGC:31861 IMAGE:3660106), complete cds. // gb // 9 // --- /// ENST000…	n125140 // noncode // 1 // Cross Hyb Matching Probes /// AF161519 // gb // 4 // Cross Hyb Matching Probes /// ENST00000564087 // ensembl // 1 // Cross Hyb Matching Probes /// ENST00000563426 // ensembl // 7 // Cross Hyb Matching Probes /// ENST00000563271 // ensembl // 5 // Cross Hyb Matching Probes /// ENST00000564649 // ensembl // 7 // Cross Hyb Matching Probes /// OTTHUMT00000421982 // vega //…
11732842_at	KCNS2	NM_020697	1.57381	0.00742251	0.725064	5.77741	5.12315	5.49924	5.90775	5.92524	5.28833	5.20051	4.8806	chr8:99439249-99445196 (+) // 98.52 // q22.2	KCNS2	chr8q22	ENSG00000156486 /// OTTHUMG00000044337	3788	---	602906	NM_020697	---	AB032970 // Homo sapiens mRNA for KIAA1144 protein, partial cds. // gb // 11 // --- /// BC034778 // Homo sapiens potassium voltage-gated channel, delayed-rectifier, subfamily S, member 2, mRNA (cDNA clone MGC:34755 IMAGE:5175712), complete cds. // gb // 10 // --- /// ENST00000287042 // cdna:known chromosome:GRCh37:8:99439250:99445076:1 gene:ENSG00000156486 gene_biotype:protein_coding transcript_b…	---
11733107_at	COMMD2	NM_016094	1.51734	0.0498254	0.725064	6.78061	6.17906	6.85919	6.70884	6.77378	6.2475	6.65369	5.63599	chr3:149457955-149470285 (-) // 80.18 // q25.1	COMMD2	chr3q25.1	ENSG00000114744 /// OTTHUMG00000159616	51122	---	---	NM_016094	---	AF059618 // Homo sapiens clone 008b08 My004 protein mRNA, complete cds. // gb // 11 // --- /// AF125096 // Homo sapiens HSPC042 protein mRNA, complete cds. // gb // 10 // --- /// AY542158 // Homo sapiens COMMD2 mRNA, complete cds. // gb // 11 // --- /// BC046131 // Homo sapiens COMM domain containing 2, mRNA (cDNA clone MGC:57611 IMAGE:4443942), complete cds. // gb // 11 // --- /// BC093077 // Ho…	ENST00000483146 // ensembl // 2 // Cross Hyb Matching Probes /// ENST00000490008 // ensembl // 4 // Cross Hyb Matching Probes /// OTTHUMT00000356522 // vega // 2 // Cross Hyb Matching Probes /// OTTHUMT00000356518 // vega // 4 // Cross Hyb Matching Probes
11734347_at	PRPS1L1	NM_175886	1.58108	0.0173636	0.725064	3.6449	2.98399	3.68501	3.91693	3.33275	2.93926	3.30048	2.71222	chr7:18066396-18067486 (-) // 95.24 // p21.1	PRPS1L1	chr7p21.1	ENSG00000229937 /// OTTHUMG00000152742	221823	EC:2.7.6.1	611566	NM_175886	---	BC062797 // Homo sapiens phosphoribosyl pyrophosphate synthetase 1-like 1, mRNA (cDNA clone MGC:72252 IMAGE:6105932), complete cds. // gb // 11 // --- /// ENST00000506618 // cdna:known chromosome:GRCh37:7:18066405:18067486:-1 gene:ENSG00000229937 gene_biotype:protein_coding transcript_biotype:protein_coding // ensembl // 11 // --- /// GENSCAN00000013749 // cdna:genscan chromosome:GRCh37:7:1806644…	---
11736587_a_at	SPATA6	NM_019073	1.50131	0.0147751	0.725064	5.44364	4.85741	5.42553	5.42965	5.47573	4.6974	5.24841	4.62643	chr1:48764277-48937876 (-) // 94.41 // p33	SPATA6	chr1p33	ENSG00000132122 /// OTTHUMG00000007794	54558	---	613947	NM_019073	---	AK301770 // Homo sapiens cDNA FLJ54194 complete cds, highly similar to Homo sapiens spermatogenesis associated 6 (SPATA6), mRNA. // gb // 11 // --- /// BC020660 // Homo sapiens spermatogenesis associated 6, mRNA (cDNA clone MGC:22335 IMAGE:4657425), complete cds. // gb // 11 // --- /// ENST00000371843 // cdna:known chromosome:GRCh37:1:48763509:48937682:-1 gene:ENSG00000132122 gene_biotype:protein…	ENST00000371841 // ensembl // 5 // Cross Hyb Matching Probes /// ENST00000490850 // ensembl // 5 // Cross Hyb Matching Probes /// ENST00000487629 // ensembl // 5 // Cross Hyb Matching Probes /// OTTHUMT00000021351 // vega // 5 // Cross Hyb Matching Probes /// OTTHUMT00000021350 // vega // 5 // Cross Hyb Matching Probes /// OTTHUMT00000021352 // vega // 5 // Cross Hyb Matching Probes
11738696_at	OR10G2	NM_001005466	1.52316	0.00759685	0.725064	4.00358	3.39651	3.96363	3.98942	4.05769	3.52898	3.59464	3.06591	chr14:22101991-22103096 (-) // 100.0 // q11.2	OR10G2	chr14q11.2	ENSG00000255582 /// OTTHUMG00000168890	26534	---	---	NM_001005466	---	BC137371 // Homo sapiens olfactory receptor, family 10, subfamily G, member 2, mRNA (cDNA clone MGC:168992 IMAGE:9021369), complete cds. // gb // 11 // --- /// BC137382 // Homo sapiens olfactory receptor, family 10, subfamily G, member 2, mRNA (cDNA clone MGC:169003 IMAGE:9021380), complete cds. // gb // 11 // --- /// ENST00000542433 // cdna:known chromosome:GRCh37:14:22101992:22103096:-1 gene:EN…	GENSCAN00000037665 // ensembl // 7 // Cross Hyb Matching Probes /// ENST00000312058 // ensembl // 7 // Cross Hyb Matching Probes /// OTTHUMT00000401523 // vega // 7 // Cross Hyb Matching Probes
11738958_at	CARD17	NM_001007232	1.52304	0.0130088	0.725064	3.74615	3.13919	3.96125	3.65436	3.62284	3.20362	3.39054	2.82343	chr11:104963195-104971507 (-) // 95.06 // q22.3	CARD17	chr11q22.3	ENSG00000255221 /// OTTHUMG00000166163	440068	---	609490	NM_001007232	---	AY761064 // Homo sapiens INCA (INCA) mRNA, complete cds. // gb // 11 // --- /// ENST00000375707 // cdna:known chromosome:GRCh37:11:104963196:104972158:-1 gene:ENSG00000255221 gene_biotype:protein_coding transcript_biotype:protein_coding // ensembl // 11 // --- /// GENSCAN00000010659 // cdna:genscan chromosome:GRCh37:11:104761093:104972141:-1 transcript_biotype:protein_coding // ensembl // 10 // -…	---
11740194_a_at	ATP6V0B	NM_001039457	1.80591	0.0159837	0.725064	9.15656	8.30383	9.26528	8.60089	9.6035	8.39135	8.45304	8.06712	chr1:44440609-44443971 (+) // 98.47 // p34.1	ATP6V0B	chr1p32.3	ENSG00000117410 /// OTTHUMG00000008298	533	EC:3.6.3.14	603717	NM_001039457 /// NM_004047	---	BC000423 // Homo sapiens ATPase, H+ transporting, lysosomal 21kDa, V0 subunit b, mRNA (cDNA clone MGC:8673 IMAGE:2964510), complete cds. // gb // 11 // --- /// BC005876 // Homo sapiens ATPase, H+ transporting, lysosomal 21kDa, V0 subunit b, mRNA (cDNA clone MGC:4498 IMAGE:2964510), complete cds. // gb // 11 // --- /// BC053601 // Homo sapiens ATPase, H+ transporting, lysosomal 21kDa, V0 subunit b…	ENST00000472277 // ensembl // 5 // Cross Hyb Matching Probes /// ENST00000472505 // ensembl // 6 // Cross Hyb Matching Probes /// OTTHUMT00000386638 // vega // 6 // Cross Hyb Matching Probes /// OTTHUMT00000022861 // vega // 5 // Cross Hyb Matching Probes
11741494_a_at	BTBD1	NM_001011885	1.5462	0.0106758	0.725064	4.96348	4.33476	5.11501	4.76889	5.00656	4.34634	4.61919	4.03873	chr15:83685182-83736106 (-) // 96.4 // q25.2	BTBD1	chr15q24	ENSG00000064726 /// OTTHUMG00000147364	53339	---	608530	NM_001011885 /// NM_025238	---	AF257241 // Homo sapiens BTB/POZ domain containing 1 protein (BTBD1) mRNA, complete cds. // gb // 11 // --- /// AF355402 // Homo sapiens BTBD1 protein mRNA, complete cds. // gb // 11 // --- /// AF529369 // Homo sapiens NS5ATP8 (NS5ATP8) mRNA, complete cds. // gb // 11 // --- /// AK294410 // Homo sapiens cDNA FLJ57362 complete cds, highly similar to Homo sapiens BTB (POZ) domain containing 1 (BTBD…	---
11741726_s_at	PIP5K1A	NM_001135636	1.50382	0.045411	0.725064	5.07252	4.48389	5.23001	4.92472	5.06284	4.52908	4.92472	3.99788	chr1:151171020-151222006 (+) // 99.06 // q21.3	PIP5K1A	chr1q21.3	ENSG00000143398 /// OTTHUMG00000012351	8394	EC:2.7.1.68	603275	NM_001135636 /// NM_001135637 /// NM_001135638 /// NM_003557	---	AK291015 // Homo sapiens cDNA FLJ78596 complete cds, highly similar to Homo sapiens phosphatidylinositol-4-phosphate 5-kinase, type I, alpha (PIP5K1A), mRNA. // gb // 11 // --- /// AK295691 // Homo sapiens cDNA FLJ58137 complete cds, highly similar to Phosphatidylinositol-4-phosphate 5-kinase type-1 alpha (EC 2.7.1.68). // gb // 11 // --- /// AK302268 // Homo sapiens cDNA FLJ59099 complete cds, h…	ENST00000460157 // ensembl // 4 // Cross Hyb Matching Probes /// OTTHUMT00000316364 // vega // 4 // Cross Hyb Matching Probes
11742742_a_at	SNX2	NM_001278199	1.54166	0.0309063	0.725064	7.34846	6.72397	7.00825	7.38557	7.65156	6.9821	6.841	6.34881	chr5:122110690-122165992 (+) // 93.81 // q23.2	SNX2	chr5q23	ENSG00000205302 /// OTTHUMG00000163020	6643	---	605929	NM_001278199 /// NM_003100	---	AF043453 // Homo sapiens sorting nexin 2 (SNX2) mRNA, complete cds. // gb // 9 // --- /// AF065482 // Homo sapiens sorting nexin 2 (SNX2) mRNA, complete cds. // gb // 11 // --- /// AK293671 // Homo sapiens cDNA FLJ51799 complete cds, highly similar to Sorting nexin-2. // gb // 9 // --- /// AK296596 // Homo sapiens cDNA FLJ50790 complete cds, highly similar to Sorting nexin-2. // gb // 11 // --- /…	BT009841 // gb // 8 // Cross Hyb Matching Probes /// GENSCAN00000021082 // ensembl // 6 // Cross Hyb Matching Probes /// ENST00000514030 // ensembl // 6 // Cross Hyb Matching Probes /// ENST00000507321 // ensembl // 6 // Cross Hyb Matching Probes /// ENST00000507852 // ensembl // 1 // Cross Hyb Matching Probes /// OTTHUMT00000371399 // vega // 6 // Cross Hyb Matching Probes /// OTTHUMT00000371398…
11743238_at	LRRC30	NM_001105581	1.58774	0.0358777	0.725064	4.54212	3.87514	4.666	4.62121	4.33916	3.74312	4.42114	3.46117	chr18:7231101-7232086 (+) // 100.0 // p11.23	LRRC30	chr18p11.23	ENSG00000206422 /// OTTHUMG00000178479	339291	---	---	NM_001105581	---	ENST00000383467 // cdna:known chromosome:GRCh37:18:7231123:7232045:1 gene:ENSG00000206422 gene_biotype:protein_coding transcript_biotype:protein_coding // ensembl // 11 // --- /// GENSCAN00000007175 // cdna:genscan chromosome:GRCh37:18:7223979:7232042:1 transcript_biotype:protein_coding // ensembl // 11 // --- /// NM_001105581 // Homo sapiens leucine rich repeat containing 30 (LRRC30), mRNA. // r…	---
11743939_a_at	CCDC90B	NM_021825	1.5092	0.0206841	0.725064	6.8423	6.24852	6.61092	6.93483	6.98116	6.4827	6.38947	5.87339	chr11:82972503-82997397 (-) // 94.29 // q14.1	CCDC90B	chr11q14.1	ENSG00000137500 /// OTTHUMG00000167078	60492	---	---	NM_021825	---	AF182412 // Homo sapiens MDS025 (MDS025) mRNA, complete cds. // gb // 11 // --- /// AF182424 // Homo sapiens MDS011 (MDS011) mRNA, complete cds. // gb // 11 // --- /// AF271782 // Homo sapiens CUA003 mRNA, complete cds. // gb // 11 // --- /// AK055972 // Homo sapiens cDNA FLJ31410 fis, clone NT2NE2000195, highly similar to Homo sapiens MDS025 mRNA. // gb // 11 // --- /// AK292349 // Homo sapiens …	GENSCAN00000007369 // ensembl // 2 // Cross Hyb Matching Probes /// ENST00000514414 // ensembl // 2 // Cross Hyb Matching Probes /// OTTHUMT00000362730 // vega // 2 // Cross Hyb Matching Probes
11744600_a_at	TESPA1	NM_001098815	1.51514	0.0425704	0.725064	4.78581	4.18637	4.83153	4.84734	4.67858	4.19579	4.66211	3.7012	chr12:55342063-55367714 (-) // 70.05 // q13.2	TESPA1	chr12q13.2	ENSG00000135426 /// OTTHUMG00000165407	9840	---	---	NM_001098815 /// NM_001136030 /// NM_001261844 /// NM_014796	---	AB018291 // Homo sapiens mRNA for KIAA0748 protein, partial cds. // gb // 11 // --- /// AK295026 // Homo sapiens cDNA FLJ53868 complete cds. // gb // 11 // --- /// AK298405 // Homo sapiens cDNA FLJ57855 complete cds. // gb // 11 // --- /// AK303223 // Homo sapiens cDNA FLJ55507 complete cds, weakly similar to Homo sapiens sperm specific antigen 2 (SSFA2), mRNA. // gb // 11 // --- /// AK315972 // …	uc002xms.3 // ucsc_genes // 1 // Cross Hyb Matching Probes /// BC044578 // gb // 6 // Cross Hyb Matching Probes /// NM_182970 // refseq // 1 // Cross Hyb Matching Probes /// GENSCAN00000003461 // ensembl // 8 // Cross Hyb Matching Probes /// ENST00000372851 // ensembl // 1 // Cross Hyb Matching Probes /// ENST00000541604 // ensembl // 1 // Cross Hyb Matching Probes /// ENST00000528240 // ensembl …
11745603_x_at	CLTA	NM_001076677	1.56788	0.0263962	0.725064	7.39409	6.74528	7.35779	7.53497	7.28952	6.94333	7.05647	6.23602	chr9:36190928-36212056 (+) // 92.77 // p13.3	CLTA	chr9p13	ENSG00000122705 /// OTTHUMG00000019896	1211	---	118960	NM_001076677 /// NM_001184760 /// NM_001184761 /// NM_001184762 /// NM_001833 /// NM_007096	---	AK291078 // Homo sapiens cDNA FLJ77116 complete cds, highly similar to Homo sapiens clathrin, light polypeptide (Lca) (CLTA), transcript variant nonbrain, mRNA. // gb // 9 // --- /// AK295692 // Homo sapiens cDNA FLJ60566 complete cds, highly similar to Clathrin light chain A. // gb // 11 // --- /// BC009201 // Homo sapiens clathrin, light chain (Lca), mRNA (cDNA clone MGC:15367 IMAGE:3944942), c…	DQ270158 // gb // 7 // Cross Hyb Matching Probes /// X81636 // gb // 7 // Cross Hyb Matching Probes /// ENST00000464497 // ensembl // 3 // Cross Hyb Matching Probes /// ENST00000544818 // ensembl // 1 // Cross Hyb Matching Probes /// OTTHUMT00000399716 // vega // 1 // Cross Hyb Matching Probes /// OTTHUMT00000355877 // vega // 3 // Cross Hyb Matching Probes /// BC000118 // gb // 9 // Negative Str…
11746790_a_at	BECN1	NM_003766	1.54321	0.0228645	0.725064	10.1733	9.54737	10.158	10.2478	10.1142	9.70916	9.86087	9.07207	chr17:40962325-40976305 (-) // 99.81 // q21.31	BECN1	chr17q21	ENSG00000126581 /// OTTHUMG00000180653	8678	---	604378	NM_003766	---	AF077301 // Homo sapiens Bcl-2-interacting protein beclin mRNA, complete cds. // gb // 10 // --- /// AF139131 // Homo sapiens beclin 1 (BECN1) mRNA, complete cds. // gb // 10 // --- /// AK130396 // Homo sapiens cDNA FLJ26886 fis, clone PRS09319. // gb // 10 // --- /// AK298619 // Homo sapiens cDNA FLJ52719 complete cds, moderately similar to Beclin-1. // gb // 10 // --- /// AK299616 // Homo sapie…	uc002ibm.4 // ucsc_genes // 10 // Negative Strand Matching Probes /// uc010wha.2 // ucsc_genes // 10 // Negative Strand Matching Probes /// NM_173478 // refseq // 10 // Negative Strand Matching Probes /// ENST00000315066 // ensembl // 10 // Negative Strand Matching Probes /// OTTHUMT00000452403 // vega // 10 // Negative Strand Matching Probes
11748895_a_at	GRPEL2	NM_152407	1.68678	0.0370007	0.725064	5.74458	4.99031	5.63905	5.73465	5.86003	5.26681	5.39948	4.30463	chr5:148725064-148731217 (+) // 99.9 // q32	GRPEL2	chr5q32	ENSG00000164284 /// OTTHUMG00000130048	134266	---	---	NM_152407	---	AK294005 // Homo sapiens cDNA FLJ52481 complete cds, moderately similar to GrpE protein homolog 2, mitochondrial precursor. // gb // 11 // --- /// AL832325 // Homo sapiens mRNA; cDNA DKFZp451C205 (from clone DKFZp451C205); complete cds. // gb // 11 // --- /// BC036678 // Homo sapiens GrpE-like 2, mitochondrial (E. coli), mRNA (cDNA clone MGC:33849 IMAGE:5259464), complete cds. // gb // 11 // --- …	GENSCAN00000006520 // ensembl // 4 // Cross Hyb Matching Probes
11749178_a_at	GALK2	NM_001001556	1.71746	0.0474858	0.725064	7.1258	6.34552	6.86199	7.25239	7.26301	6.76063	6.66925	5.60667	chr15:49462478-49620758 (+) // 93.17 // q21.1	GALK2	chr15q21.1-q21.2	ENSG00000156958 /// OTTHUMG00000172325	2585	EC:2.7.1.157	137028	NM_001001556 /// NM_002044	---	AF461816 // Homo sapiens galactokinase 2 variant mRNA, complete cds. // gb // 9 // --- /// AK098049 // Homo sapiens cDNA FLJ40730 fis, clone TKIDN2000464, highly similar to N-acetylgalactosamine kinase (EC 2.7.1.157). // gb // 9 // --- /// AK301361 // Homo sapiens cDNA FLJ56162 complete cds, highly similar to N-acetylgalactosamine kinase (EC 2.7.1.157). // gb // 9 // --- /// AK316440 // Homo sapi…	AK023699 // gb // 9 // Negative Strand Matching Probes /// ENST00000559573 // ensembl // 9 // Negative Strand Matching Probes /// OTTHUMT00000417871 // vega // 9 // Negative Strand Matching Probes
11749181_x_at	MBD1	NM_001204136	1.53043	0.012443	0.725064	5.49017	4.87623	5.24383	5.56566	5.66101	4.95934	5.09147	4.57788	chr18:47799045-47808137 (-) // 85.93 // q21.1	MBD1	chr18q21	ENSG00000141644 /// OTTHUMG00000132669	4152	---	156535	NM_001204136 /// NM_001204137 /// NM_001204138 /// NM_001204139 /// NM_001204140 /// NM_001204141 /// NM_001204142 /// NM_001204143 /// NM_001204151 /// NM_002384 /// NM_015844 /// NM_015845 /// NM_015846 /// NM_015847	---	AF078831 // Homo sapiens methyl-CpG binding protein splice variant 2 (MBD1) mRNA, complete cds. // gb // 9 // --- /// AK300759 // Homo sapiens cDNA FLJ55386 complete cds, highly similar to Homo sapiens methyl-CpG binding domain protein 1 (MBD1), transcript variant 4, mRNA. // gb // 11 // --- /// BC033242 // Homo sapiens methyl-CpG binding domain protein 1, mRNA (cDNA clone MGC:45928 IMAGE:5432943…	uc002lef.3 // ucsc_genes // 6 // Cross Hyb Matching Probes /// uc002leg.3 // ucsc_genes // 6 // Cross Hyb Matching Probes /// uc010dow.2 // ucsc_genes // 6 // Cross Hyb Matching Probes /// uc021ukd.1 // ucsc_genes // 6 // Cross Hyb Matching Probes /// uc021uke.1 // ucsc_genes // 6 // Cross Hyb Matching Probes /// uc010xdk.2 // ucsc_genes // 6 // Cross Hyb Matching Probes /// uc010dox.1 // ucsc_ge…
11751183_s_at	LINC00277	NM_173610	1.62779	0.00439075	0.725064	4.20044	3.49752	3.93357	4.31537	4.35236	3.45859	3.71514	3.31884	chr15:69383251-69387730 (+) // 49.11 // q23	LINC00277	chr15q23	ENSG00000212766 /// OTTHUMG00000133319	283673	---	---	NM_173610 /// NR_026949	---	AK097560 // Homo sapiens cDNA FLJ40241 fis, clone TESTI2023800. // gb // 11 // --- /// AK292174 // Homo sapiens cDNA FLJ77642 complete cds. // gb // 11 // --- /// ENST00000415504 // cdna:known chromosome:GRCh37:15:69365266:69388147:1 gene:ENSG00000212766 gene_biotype:processed_transcript transcript_biotype:lincRNA // ensembl // 11 // --- /// ENST00000435479 // cdna:known chromosome:GRCh37:15:6937…	---
11751758_a_at	GPR85	NM_001146265	1.91051	0.0114697	0.725064	4.53438	3.60042	4.31278	4.68065	4.60969	3.88359	3.92319	2.99448	chr7:112723283-112727810 (-) // 99.78 // q31.1	GPR85	chr7q31	ENSG00000164604 /// OTTHUMG00000156933	54329	---	605188	NM_001146265 /// NM_001146266 /// NM_001146267 /// NM_018970	GPCRDB_Class_A_Rhodopsin-like // GenMAPP	AB040800 // Homo sapiens mRNA for SREB2, complete cds. // gb // 11 // --- /// AF250237 // Homo sapiens orphan G protein-coupled receptor 85 (GPR85) mRNA, complete cds. // gb // 11 // --- /// AK297464 // Homo sapiens cDNA FLJ50993 complete cds, moderately similar to Probable G-protein coupled receptor 85. // gb // 11 // --- /// AK302769 // Homo sapiens cDNA FLJ51159 complete cds, moderately simila…	---
11751858_a_at	RNF7	NM_001201370	1.65507	0.0443631	0.725064	8.25247	7.52558	8.20938	8.17963	8.36841	7.90678	7.84609	6.82387	chr3:141457183-141461869 (+) // 73.21 // q23	RNF7	chr3q22-q24	ENSG00000114125 /// OTTHUMG00000141305	9616	---	603863	NM_001201370 /// NM_014245 /// NM_183063 /// NM_183237 /// NR_037702 /// NR_037703	---	AF092878 // Homo sapiens zinc RING finger protein SAG mRNA, complete cds. // gb // 11 // --- /// AF164679 // Homo sapiens ring finger protein CKBBP1 mRNA, complete cds. // gb // 11 // --- /// AF312226 // Homo sapiens SAG splice variant mRNA, complete cds. // gb // 11 // --- /// AK289894 // Homo sapiens cDNA FLJ76377 complete cds, highly similar to Homo sapiens ring finger protein 7 (RNF7), transc…	AF142060 // gb // 8 // Cross Hyb Matching Probes /// ENST00000478598 // ensembl // 1 // Cross Hyb Matching Probes /// OTTHUMT00000351452 // vega // 1 // Cross Hyb Matching Probes
11752264_a_at	TRIM3	NM_001248006	1.55156	0.0383354	0.725064	5.89796	5.26423	6.05698	5.75585	5.88104	5.51773	5.56605	4.70892	chr11:6469843-6494986 (-) // 100.0 // p15.4	TRIM3	chr11p15.5	ENSG00000110171 /// OTTHUMG00000133405	10612	---	605493	NM_001248006 /// NM_001248007 /// NM_006458 /// NM_033278	---	AF045239 // Homo sapiens brain expressed ring finger protein mRNA, complete cds. // gb // 11 // --- /// AF220020 // Homo sapiens tripartite motif protein TRIM3 isoform alpha (TRIM3) mRNA, complete cds; alternatively spliced. // gb // 11 // --- /// AF220021 // Homo sapiens tripartite motif protein TRIM3 isoform beta (TRIM3) mRNA, complete cds; alternatively spliced. // gb // 11 // --- /// AF220022…	ENST00000533064 // ensembl // 4 // Cross Hyb Matching Probes /// ENST00000530724 // ensembl // 5 // Cross Hyb Matching Probes /// OTTHUMT00000384221 // vega // 4 // Cross Hyb Matching Probes /// OTTHUMT00000384227 // vega // 5 // Cross Hyb Matching Probes
11752327_a_at	ZBTB18	NM_001278196	1.74678	0.0431413	0.725064	5.50939	4.70469	5.37891	5.81185	5.33741	4.86444	5.24042	4.00922	chr1:244214584-244219243 (+) // 97.37 // q44	ZBTB18	chr1q44-qter	ENSG00000179456 /// OTTHUMG00000040013	10472	---	608433	NM_001278196 /// NM_006352 /// NM_205768	---	AK293892 // Homo sapiens cDNA FLJ58172 complete cds, highly similar to Zinc finger protein 238. // gb // 11 // --- /// BC036677 // Homo sapiens zinc finger protein 238, mRNA (cDNA clone MGC:33778 IMAGE:5259205), complete cds. // gb // 11 // --- /// BC078175 // Homo sapiens zinc finger protein 238, mRNA (cDNA clone IMAGE:6181071). // gb // 11 // --- /// ENST00000358704 // cdna:known chromosome:GRC…	AK291408 // gb // 1 // Cross Hyb Matching Probes /// GENSCAN00000025157 // ensembl // 1 // Cross Hyb Matching Probes
11752395_a_at	NFATC1	NM_006162	1.54989	0.0109945	0.725064	3.4811	2.84894	3.26369	3.77039	3.40923	2.68823	3.10816	2.75042	chr18:77156224-77287577 (+) // 98.83 // q23	NFATC1	chr18q23	ENSG00000131196 /// OTTHUMG00000132897	4772	---	600489	NM_006162 /// NM_172387 /// NM_172388 /// NM_172389 /// NM_172390	---	AK292641 // Homo sapiens cDNA FLJ76687 complete cds, highly similar to Homo sapiens nuclear factor of activated T-cells, cytoplasmic, calcineurin-dependent 1 (NFATC1), transcript variant 1, mRNA. // gb // 11 // --- /// AK293760 // Homo sapiens cDNA FLJ61216 complete cds, highly similar to Nuclear factor of activated T-cells, cytoplasmic 1. // gb // 11 // --- /// BC104753 // Homo sapiens nuclear f…	GENSCAN00000008941 // ensembl // 7 // Cross Hyb Matching Probes /// ENST00000590224 // ensembl // 3 // Cross Hyb Matching Probes /// ENST00000591065 // ensembl // 3 // Cross Hyb Matching Probes /// ENST00000591089 // ensembl // 3 // Cross Hyb Matching Probes /// OTTHUMT00000450512 // vega // 3 // Cross Hyb Matching Probes /// OTTHUMT00000450513 // vega // 3 // Cross Hyb Matching Probes /// OTTHUM…
11753033_x_at	GPR85	NM_001146265	1.55116	0.0238226	0.725064	4.15671	3.52336	3.894	4.42411	4.15202	3.82332	3.60124	3.14552	chr7:112723171-112726144 (-) // 99.77 // q31.1	GPR85	chr7q31	ENSG00000164604 /// OTTHUMG00000156933	54329	---	605188	NM_001146265 /// NM_001146266 /// NM_001146267 /// NM_018970	GPCRDB_Class_A_Rhodopsin-like // GenMAPP	AF250237 // Homo sapiens orphan G protein-coupled receptor 85 (GPR85) mRNA, complete cds. // gb // 11 // --- /// AK297464 // Homo sapiens cDNA FLJ50993 complete cds, moderately similar to Probable G-protein coupled receptor 85. // gb // 11 // --- /// AK302769 // Homo sapiens cDNA FLJ51159 complete cds, moderately similar to Probable G-protein coupled receptor 85. // gb // 11 // --- /// BC030577 /…	uc022akd.1 // ucsc_genes // 3 // Cross Hyb Matching Probes /// AB040800 // gb // 3 // Cross Hyb Matching Probes /// GENSCAN00000004977 // ensembl // 3 // Cross Hyb Matching Probes /// ENST00000449591 // ensembl // 3 // Cross Hyb Matching Probes /// OTTHUMT00000346651 // vega // 7 // Cross Hyb Matching Probes /// OTTHUMT00000346653 // vega // 3 // Cross Hyb Matching Probes
11753518_x_at	YWHAE	NM_006761	1.5736	0.0447387	0.725064	7.12594	6.47187	7.12514	7.11132	7.14136	6.71816	6.85519	5.84225	chr17:1248551-1303500 (-) // 96.9 // p13.3	YWHAE	chr17p13.3	ENSG00000108953 /// OTTHUMG00000134316	7531	---	247200 /// 605066	NM_006761 /// NR_024058	---	AK295260 // Homo sapiens cDNA FLJ51851 complete cds, highly similar to 14-3-3 protein epsilon (14-3-3E). // gb // 11 // --- /// AK296050 // Homo sapiens cDNA FLJ51975 complete cds, moderately similar to 14-3-3 protein epsilon (14-3-3E). // gb // 11 // --- /// AK316185 // Homo sapiens cDNA, FLJ79084 complete cds, highly similar to 14-3-3 protein epsilon (14-3-3E). // gb // 11 // --- /// AY883089 /…	uc022afa.1 // ucsc_genes // 2 // Cross Hyb Matching Probes /// n408335 // noncode // 2 // Cross Hyb Matching Probes /// NR_029404 // refseq // 2 // Cross Hyb Matching Probes /// AK295997 // gb // 4 // Cross Hyb Matching Probes /// AK296555 // gb // 1 // Cross Hyb Matching Probes /// AK316201 // gb // 8 // Cross Hyb Matching Probes /// BT007161 // gb // 5 // Cross Hyb Matching Probes /// JN999698 …
11753621_a_at	SNX20	NM_001144972	1.51788	0.0495053	0.725064	4.9037	4.30165	4.64315	5.18719	4.88076	4.19279	4.78527	3.92689	chr16:50707244-50711453 (-) // 98.03 // q12.1	SNX20	chr16q12.1	ENSG00000167208 /// OTTHUMG00000133173	124460	---	613281	NM_001144972 /// NM_153337 /// NM_182854	---	AK292650 // Homo sapiens cDNA FLJ76423 complete cds, highly similar to Homo sapiens selectin ligand interactor cytoplasmic-1, mRNA. // gb // 11 // --- /// AK292705 // Homo sapiens cDNA FLJ76579 complete cds, highly similar to Homo sapiens selectin ligand interactor cytoplasmic-1 (SLIC1), transcript variant 1, mRNA. // gb // 11 // --- /// AY302441 // Homo sapiens selectin ligand interactor cytopla…	GENSCAN00000037700 // ensembl // 6 // Cross Hyb Matching Probes
11753772_s_at	SPCS2	NM_014752	1.71255	0.0322218	0.725064	8.00884	7.2327	7.95568	7.92983	8.141	7.62876	7.51573	6.55359	chr11:74676918-74688088 (+) // 100.0 // q13.4 /// chr1:28422252-28422624 (-) // 99.73 // p35.3	SPCS2	chr11q13.4	ENSG00000118363 /// ENSG00000228589 /// OTTHUMG00000003917 /// OTTHUMG00000165517	9789	EC:3.4.-.-	---	NM_014752	---	AK091429 // Homo sapiens cDNA FLJ34110 fis, clone FCBBF3008689. // gb // --- // chr11:74686057-74688779(+) /// AK293128 // Homo sapiens cDNA FLJ56339 complete cds, highly similar to Signal peptidase complex subunit 2 (EC 3.4.-.-). // gb // --- // chr1:28421560-28422953(-) /// AK293128 // Homo sapiens cDNA FLJ56339 complete cds, highly similar to Signal peptidase complex subunit 2 (EC 3.4.-.-). //…	BC000237 // gb // 8 // Cross Hyb Matching Probes /// ENST00000561636 // ensembl // 8 // Cross Hyb Matching Probes /// OTTHUMT00000432239 // vega // 8 // Cross Hyb Matching Probes
11754135_a_at	H2AFZ	NM_002106	2.24569	0.0179888	0.725064	9.46344	8.29628	9.3608	9.22591	9.80362	8.99614	8.37111	7.5216	chr4:100869276-100870898 (-) // 97.57 // q23	H2AFZ	chr4q24	ENSG00000164032 /// OTTHUMG00000131048	3015	---	142763	NM_002106	Proteasome_Degradation // GenMAPP /// Proteasome_Degradation // GenMAPP /// Proteasome_Degradation // GenMAPP	AK056803 // Homo sapiens cDNA FLJ32241 fis, clone PLACE6005231. // gb // 11 // --- /// AY597416 // Homo sapiens chromosome 13 carcinoma associated antigen CRC-L-9 mRNA sequence. // gb // 11 // --- /// BC018002 // Homo sapiens H2A histone family, member Z, mRNA (cDNA clone MGC:24682 IMAGE:4271353), complete cds. // gb // 11 // --- /// BC020936 // Homo sapiens H2A histone family, member Z, mRNA (cD…	BC050619 // gb // 4 // Cross Hyb Matching Probes /// GENSCAN00000030906 // ensembl // 2 // Cross Hyb Matching Probes /// ENST00000444403 // ensembl // 1 // Cross Hyb Matching Probes /// ENST00000394213 // ensembl // 7 // Cross Hyb Matching Probes /// ENST00000534148 // ensembl // 1 // Cross Hyb Matching Probes /// ENST00000406023 // ensembl // 2 // Cross Hyb Matching Probes /// ENST00000521867 //…
11754158_a_at	CFL1	NM_005507	1.69735	0.0208135	0.725064	8.99952	8.23624	9.05166	8.6028	9.34412	8.32502	8.54758	7.83613	chr11:65622609-65625630 (-) // 94.47 // q13.1	CFL1	chr11q13	ENSG00000172757 /// OTTHUMG00000166602	1072	---	601442	NM_005507	G13_Signaling_Pathway // GenMAPP	AK097690 // Homo sapiens cDNA FLJ40371 fis, clone TESTI2034931, highly similar to Cofilin-1. // gb // 11 // --- /// AK123187 // Homo sapiens cDNA FLJ41193 fis, clone BRACE2045300, highly similar to COFILIN, NON-MUSCLE ISOFORM. // gb // 11 // --- /// AK303614 // Homo sapiens cDNA FLJ51435 complete cds, moderately similar to Cofilin-1. // gb // 11 // --- /// BC011005 // Homo sapiens cofilin 1 (non-…	GENSCAN00000013021 // ensembl // 1 // Cross Hyb Matching Probes /// ENST00000508046 // ensembl // 2 // Cross Hyb Matching Probes /// ENST00000576793 // ensembl // 2 // Cross Hyb Matching Probes /// ENST00000440942 // ensembl // 1 // Cross Hyb Matching Probes /// ENST00000430203 // ensembl // 1 // Cross Hyb Matching Probes /// OTTHUMT00000025001 // vega // 1 // Cross Hyb Matching Probes /// OTTHUM…
11754349_a_at	SRSF5	NM_001039465	1.58919	0.0222924	0.725064	10.3399	9.67157	10.2661	10.407	10.3465	9.96491	9.89619	9.15362	chr14:70233809-70238385 (+) // 97.22 // q24.2	SRSF5	chr14q24	ENSG00000100650 /// OTTHUMG00000171235	6430	---	600914	NM_001039465 /// NM_006925	mRNA_processing_Reactome // GenMAPP	BC018823 // Homo sapiens splicing factor, arginine/serine-rich 5, mRNA (cDNA clone MGC:1236 IMAGE:3346982), complete cds. // gb // 11 // --- /// BC040209 // Homo sapiens splicing factor, arginine/serine-rich 5, mRNA (cDNA clone MGC:42507 IMAGE:4823314), complete cds. // gb // 11 // --- /// BT007089 // Homo sapiens splicing factor, arginine/serine-rich 5 mRNA, complete cds. // gb // 11 // --- /// …	ENST00000557337 // ensembl // 5 // Cross Hyb Matching Probes /// ENST00000557460 // ensembl // 1 // Cross Hyb Matching Probes /// ENST00000556330 // ensembl // 4 // Cross Hyb Matching Probes /// OTTHUMT00000412484 // vega // 1 // Cross Hyb Matching Probes /// OTTHUMT00000412489 // vega // 4 // Cross Hyb Matching Probes
11754962_a_at	KAZN	NM_001017999	1.52267	0.0164863	0.725064	5.06306	4.45645	5.01498	4.8975	5.27669	4.49382	4.75041	4.12512	chr1:15425524-15444543 (+) // 83.56 // p36.21	KAZN	chr1p36.21	ENSG00000189337 /// OTTHUMG00000002042	23254	---	---	NM_001017999 /// NM_001018000 /// NM_001018001 /// NM_015209 /// NM_201628	---	BX648256 // Homo sapiens mRNA; cDNA DKFZp686D08115 (from clone DKFZp686D08115). // gb // 11 // --- /// ENST00000376030 // cdna:known chromosome:GRCh37:1:14925200:15444539:1 gene:ENSG00000189337 gene_biotype:protein_coding transcript_biotype:protein_coding // ensembl // 11 // --- /// NM_201628 // Homo sapiens kazrin, periplakin interacting protein (KAZN), transcript variant E, mRNA. // refseq // 1…	---
11755535_x_at	SYNPO2L	NM_001114133	1.51376	0.00721225	0.725064	2.87218	2.27405	3.06615	2.83021	2.72019	2.09776	2.519	2.20538	chr10:75405285-75405632 (-) // 59.06 // q22.2	SYNPO2L	chr10q22.2	ENSG00000166317 /// OTTHUMG00000018471	79933	---	---	NM_001114133 /// NM_024875	---	AB188489 // Homo sapiens SYNPO2L mRNA for synaptopodin 2-like, complete cds, clone: TH029C03. // gb // 11 // --- /// AF086522 // Homo sapiens full length insert cDNA clone ZE04E06. // gb // 11 // --- /// ENST00000372873 // cdna:known chromosome:GRCh37:10:75404639:75410787:-1 gene:ENSG00000166317 gene_biotype:protein_coding transcript_biotype:protein_coding // ensembl // 11 // --- /// ENST00000394…	---
11756360_x_at	H2AFZ	NM_002106	2.21789	0.0433464	0.725064	11.2509	10.1017	11.111	11.1474	11.4943	10.7854	10.5352	8.98453	chr4:100869276-100871425 (-) // 84.86 // q23	H2AFZ	chr4q24	ENSG00000164032 /// OTTHUMG00000131048	3015	---	142763	NM_002106	Proteasome_Degradation // GenMAPP /// Proteasome_Degradation // GenMAPP /// Proteasome_Degradation // GenMAPP	AK056803 // Homo sapiens cDNA FLJ32241 fis, clone PLACE6005231. // gb // 11 // --- /// AY597416 // Homo sapiens chromosome 13 carcinoma associated antigen CRC-L-9 mRNA sequence. // gb // 11 // --- /// BC018002 // Homo sapiens H2A histone family, member Z, mRNA (cDNA clone MGC:24682 IMAGE:4271353), complete cds. // gb // 11 // --- /// BC020936 // Homo sapiens H2A histone family, member Z, mRNA (cD…	BC050619 // gb // 6 // Cross Hyb Matching Probes /// GENSCAN00000030906 // ensembl // 3 // Cross Hyb Matching Probes /// ENST00000394213 // ensembl // 7 // Cross Hyb Matching Probes /// ENST00000416034 // ensembl // 1 // Cross Hyb Matching Probes /// ENST00000534148 // ensembl // 2 // Cross Hyb Matching Probes /// ENST00000406023 // ensembl // 3 // Cross Hyb Matching Probes /// ENST00000521867 //…
11756634_a_at	GSR	NM_000637	1.80184	0.0495128	0.725064	4.75784	3.90837	4.77029	4.96072	4.54251	4.06188	4.54581	3.11741	chr8:30537006-30585507 (-) // 96.42 // p12	GSR	chr8p21.1	ENSG00000104687 /// OTTHUMG00000163946	2936	EC:1.8.1.7	138300	NM_000637 /// NM_001195102 /// NM_001195103 /// NM_001195104	---	AB519179 // Homo sapiens GSR mRNA for glutathion reductase delta8 alternative splicing variant, complete cds. // gb // 11 // --- /// AB519180 // Homo sapiens GSR mRNA for glutathion reductase delta9 alternative splicing varian, complete cds. // gb // 11 // --- /// AB519181 // Homo sapiens GSR mRNA for glutathion reductase delta8+9 alternative splicing variant, complete cds. // gb // 11 // --- ///…	ENST00000523295 // ensembl // 5 // Cross Hyb Matching Probes /// OTTHUMT00000376520 // vega // 5 // Cross Hyb Matching Probes
11756722_a_at	STOML2	NM_013442	1.57874	0.0310955	0.725064	6.68465	6.02588	6.71897	6.58687	6.74811	6.20652	6.39685	5.47426	chr9:35099918-35103140 (-) // 99.93 // p13.3	STOML2	chr9p13.1	ENSG00000165283 /// OTTHUMG00000019851	30968	---	608292	NM_013442	---	AF190167 // Homo sapiens membrane associated protein SLP-2 (HUSLP2) mRNA, complete cds. // gb // 11 // --- /// AF282596 // Homo sapiens stomatin-like protein 2 (SLP2) mRNA, complete cds. // gb // 11 // --- /// AK075025 // Homo sapiens cDNA FLJ90544 fis, clone OVARC1000331, moderately similar to GMP REDUCTASE (EC 1.6.6.8). // gb // 11 // --- /// AK130546 // Homo sapiens cDNA FLJ27036 fis, clone SL…	AF161458 // gb // 4 // Cross Hyb Matching Probes
11756728_a_at	GAS2	NM_001143830	1.51975	0.0370368	0.725064	5.46767	4.86383	5.27183	5.77466	5.35651	4.94628	5.20351	4.4417	chr11:22688160-22833562 (+) // 99.44 // p14.3	GAS2	chr11p14.3	ENSG00000148935 /// OTTHUMG00000166071	2620	---	602835	NM_001143830 /// NM_005256 /// NM_177553	---	BC013326 // Homo sapiens growth arrest-specific 2, mRNA (cDNA clone IMAGE:4291917), complete cds. // gb // 11 // --- /// BC040470 // Homo sapiens growth arrest-specific 2, mRNA (cDNA clone MGC:32610 IMAGE:4280621), complete cds. // gb // 11 // --- /// CR450285 // Homo sapiens full open reading frame cDNA clone RZPDo834A091D for gene GAS2, growth arrest-specific 2; complete cds; without stopcodon.…	GENSCAN00000017642 // ensembl // 3 // Cross Hyb Matching Probes /// GENSCAN00000029452 // ensembl // 8 // Cross Hyb Matching Probes /// ENST00000528582 // ensembl // 4 // Cross Hyb Matching Probes /// ENST00000533363 // ensembl // 1 // Cross Hyb Matching Probes /// ENST00000534801 // ensembl // 2 // Cross Hyb Matching Probes /// ENST00000532398 // ensembl // 5 // Cross Hyb Matching Probes /// ENS…
11757179_x_at	RPL4	NM_000968	1.9504	0.0119111	0.725064	7.28481	6.32104	7.28225	7.26624	7.30594	6.61331	6.70282	5.64699	chr15:66795148-66795248 (-) // 100.0 // q22.31	RPL4 /// SNORD16 /// SNORD18A /// SNORD18B /// SNORD18C	chr15q22	ENSG00000174444 /// ENSG00000199673 /// OTTHUMG00000133193	6124 /// 595097 /// 595098 /// 595099 /// 595100	---	180479	NM_000968 /// NR_002440 /// NR_002441 /// NR_002442 /// NR_002443	Ribosomal_Proteins // GenMAPP	ENST00000362803 // ncrna:snoRNA chromosome:GRCh37:15:66795150:66795248:-1 gene:ENSG00000199673 gene_biotype:snoRNA transcript_biotype:snoRNA // ensembl // 11 // --- /// ENST00000567229 // cdna:known chromosome:GRCh37:15:66791658:66797184:-1 gene:ENSG00000174444 gene_biotype:protein_coding transcript_biotype:retained_intron // ensembl // 11 // --- /// n204529 // accn=NULL class=C_D_box_snoRNA name…	ENST00000561775 // ensembl // 6 // Cross Hyb Matching Probes /// OTTHUMT00000420738 // vega // 6 // Cross Hyb Matching Probes
11757289_x_at	CLTA	NM_001076677	1.56353	0.0264121	0.725064	8.74729	8.10248	8.70726	8.91453	8.62008	8.30102	8.40105	7.60538	chr9:36199051-36212056 (+) // 84.15 // p13.3	CLTA	chr9p13	ENSG00000122705 /// OTTHUMG00000019896	1211	---	118960	NM_001076677 /// NM_001184760 /// NM_001184761 /// NM_001184762 /// NM_001833 /// NM_007096	---	AK291078 // Homo sapiens cDNA FLJ77116 complete cds, highly similar to Homo sapiens clathrin, light polypeptide (Lca) (CLTA), transcript variant nonbrain, mRNA. // gb // 11 // --- /// AK295692 // Homo sapiens cDNA FLJ60566 complete cds, highly similar to Clathrin light chain A. // gb // 11 // --- /// BC009201 // Homo sapiens clathrin, light chain (Lca), mRNA (cDNA clone MGC:15367 IMAGE:3944942), …	X81636 // gb // 6 // Cross Hyb Matching Probes /// ENST00000464497 // ensembl // 5 // Cross Hyb Matching Probes /// ENST00000544818 // ensembl // 1 // Cross Hyb Matching Probes /// OTTHUMT00000399716 // vega // 1 // Cross Hyb Matching Probes /// OTTHUMT00000355877 // vega // 5 // Cross Hyb Matching Probes /// BC000118 // gb // 11 // Negative Strand Matching Probes
11758022_s_at	TNNI2	NM_001145829	1.51645	0.0281453	0.725064	4.42091	3.82021	4.13254	4.25541	4.87478	3.83451	3.65053	3.97559	chr11:1862114-1862907 (+) // 87.66 // p15.5	TNNI2	chr11p15.5	ENSG00000130598 /// OTTHUMG00000012253	7136	---	191043 /// 601680	NM_001145829 /// NM_001145841 /// NM_003282	Striated_muscle_contraction // GenMAPP	BC032148 // Homo sapiens troponin I type 2 (skeletal, fast), mRNA (cDNA clone MGC:29564 IMAGE:5020339), complete cds. // gb // 11 // --- /// ENST00000252898 // cdna:known chromosome:GRCh37:11:1860927:1862910:1 gene:ENSG00000130598 gene_biotype:protein_coding transcript_biotype:protein_coding // ensembl // 11 // --- /// ENST00000381905 // cdna:putative chromosome:GRCh37:11:1861424:1862908:1 gene:E…	GENSCAN00000005916 // ensembl // 7 // Cross Hyb Matching Probes
11759277_at	OR2T34	NM_001001821	1.60859	0.011959	0.725064	4.98888	4.30309	4.81538	4.749	5.40227	4.28717	4.46975	4.15234	chr1:248636631-248637688 (+) // 99.43 // q44 /// chr1:248737021-248738080 (-) // 99.91 // q44	OR2T34	chr1q44	ENSG00000183310	127068	---	---	NM_001001821	---	BC136924 // Homo sapiens olfactory receptor, family 2, subfamily T, member 34, mRNA (cDNA clone MGC:168539 IMAGE:9020916), complete cds. // gb // 9 // --- /// BC136926 // Homo sapiens olfactory receptor, family 2, subfamily T, member 34, mRNA (cDNA clone MGC:168541 IMAGE:9020918), complete cds. // gb // 9 // --- /// ENST00000328782 // cdna:known chromosome:GRCh37:1:248737022:248738080:-1 gene:ENS…	---
11760070_at	FLJ16126	NM_001039777	1.51189	0.0481819	0.725064	5.01985	4.4235	4.63714	5.27563	5.14678	4.40727	4.80947	4.05375	chr1:9886346-9888329 (-) // 69.61 // p36.22	FLJ16126	chr1p36.22	---	645010	---	---	NM_001039777 /// XR_109873 /// XR_111919 /// XR_171153	---	AK131225 // Homo sapiens cDNA FLJ16126 fis, clone BRACE2029396. // gb // 9 // ---	---
11760594_at	WDR12	NM_018256	1.51664	0.0451365	0.725064	6.55383	5.95295	6.50138	6.59108	6.56905	6.27413	6.20569	5.37904	chr2:203744992-203776380 (-) // 81.25 // q33.2	WDR12	chr2q33.2	---	55759	---	---	NM_018256	---	AK299489 // Homo sapiens cDNA FLJ51286 complete cds, highly similar to WD repeat protein 12. // gb // 9 // --- /// OTTHUMT00000335770 // cdna:all chromosome:VEGA52:2:203744993:203776380:-1 Gene:OTTHUMG00000132855 // vega // 9 // ---	---
11760808_at	LMAN1	NM_005570	1.52163	0.0240257	0.725064	2.96191	2.35629	2.90821	2.63421	3.3433	2.13651	2.54896	2.3834	chr18:57019912-57026497 (-) // 77.92 // q21.32	LMAN1	chr18q21.3-q22	ENSG00000074695 /// OTTHUMG00000132758	3998	---	227300 /// 601567	NM_005570	---	AK301244 // Homo sapiens cDNA FLJ57897 complete cds, highly similar to ERGIC-53 protein precursor. // gb // 9 // --- /// ENST00000587561 // cdna:known chromosome:GRCh37:18:57019913:57026497:-1 gene:ENSG00000074695 gene_biotype:protein_coding transcript_biotype:retained_intron // ensembl // 9 // --- /// OTTHUMT00000449683 // cdna:all chromosome:VEGA52:18:57019913:57026497:-1 Gene:OTTHUMG0000013275…	---
11760818_x_at	CDKL3	NM_001113575	1.61723	0.0478094	0.725064	3.94311	3.24958	3.91602	4.22234	3.69096	3.30776	3.75524	2.68574	chr5:133541304-133706813 (-) // 92.71 // q31.1	CDKL3	chr5q31	ENSG00000006837 /// OTTHUMG00000164185	51265	EC:2.7.11.22	608459	NM_001113575 /// NM_016508	---	AK294559 // Homo sapiens cDNA FLJ50492 complete cds, highly similar to Cyclin-dependent kinase-like 3 (EC 2.7.11.22). // gb // 9 // --- /// ENST00000520515 // cdna:known chromosome:GRCh37:5:133541305:133706734:-1 gene:ENSG00000006837 gene_biotype:protein_coding transcript_biotype:retained_intron // ensembl // 9 // --- /// OTTHUMT00000377693 // cdna:all chromosome:VEGA52:5:133541305:133706734:-1 G…	uc003kze.3 // ucsc_genes // 3 // Cross Hyb Matching Probes /// uc011cxn.1 // ucsc_genes // 4 // Cross Hyb Matching Probes /// uc010jdw.2 // ucsc_genes // 1 // Cross Hyb Matching Probes /// uc011cxo.1 // ucsc_genes // 1 // Cross Hyb Matching Probes /// uc011cxp.1 // ucsc_genes // 1 // Cross Hyb Matching Probes /// uc003kzf.4 // ucsc_genes // 1 // Cross Hyb Matching Probes /// uc011cxq.2 // ucsc_ge…
11761355_a_at	PQBP1	NM_001032381	1.52907	0.028035	0.725064	5.38992	4.77727	5.33107	5.63946	5.19924	5.01493	4.97463	4.34225	chrX:48755586-48760367 (+) // 96.64 // p11.23	PQBP1	chrXp11.23	ENSG00000102103 /// ENSG00000268142 /// OTTHUMG00000024128	10084	---	300463 /// 309500	NM_001032381 /// NM_001032382 /// NM_001032383 /// NM_001032384 /// NM_001032385 /// NM_001167989 /// NM_001167990 /// NM_001167992 /// NM_005710 /// NM_144494 /// NM_144495	---	AB041834 // Homo sapiens mRNA for PQBP-1b/c, complete cds. // gb // 9 // --- /// AB041835 // Homo sapiens mRNA for PQBP-1b/c, complete cds. // gb // 9 // --- /// AJ973600 // Homo sapiens mRNA for polyglutamine binding protein variant 8 (PQBP1 gene). // gb // 9 // --- /// AJ973603 // Homo sapiens mRNA for polyglutamine binding protein variant 11 (PQBP1 gene). // gb // 9 // --- /// ENST00000463529 …	---
11762331_at	ACP2	NM_001131064	1.60459	0.00907608	0.725064	4.71582	4.03362	4.77913	4.83106	4.53728	3.74478	4.38668	3.96939	chr11:47266449-47270356 (-) // 100.0 // p11.2	ACP2	chr11p11.2|11p12-p11	ENSG00000134575 /// OTTHUMG00000166949	53	EC:3.1.3.2	171650	NM_001131064 /// NM_001610	---	AK300931 // Homo sapiens cDNA FLJ51107 complete cds, highly similar to Lysosomal acid phosphatase precursor (EC 3.1.3.2). // gb // 9 // --- /// ENST00000524769 // cdna:putative chromosome:GRCh37:11:47264790:47266929:-1 gene:ENSG00000134575 gene_biotype:protein_coding transcript_biotype:processed_transcript // ensembl // 9 // --- /// ENST00000530453 // cdna:novel chromosome:GRCh37:11:47266450:4727…	ENST00000525230 // ensembl // 1 // Cross Hyb Matching Probes /// OTTHUMT00000395633 // vega // 1 // Cross Hyb Matching Probes
11762994_at	YME1L1	NM_001253866	1.54638	0.0442476	0.725064	3.93886	3.30997	4.07164	4.06608	3.67887	3.23566	3.81576	2.87848	chr14:22217461-23019608 (+) // 99.16 // q11.2	YME1L1	chr10p14	---	10730	---	607472	NM_001253866 /// NM_014263 /// NM_139312 /// NM_139313	---	AY475220 // Homo sapiens T cell antigen receptor alpha chain (TCRVA15) mRNA, complete cds. // gb // 9 // ---	X89752 // gb // 1 // Cross Hyb Matching Probes
11762997_at	YME1L1	NM_001253866	1.7261	0.0197411	0.725064	5.73542	4.9479	5.63905	5.73558	5.83163	4.9684	5.46108	4.41423	chr14:22465924-23019607 (+) // 100.0 // q11.2	YME1L1	chr10p14	---	10730	---	607472	NM_001253866 /// NM_014263 /// NM_139312 /// NM_139313	---	DQ341450 // Homo sapiens clone J24N.22 T cell receptor alpha chain mRNA, complete cds. // gb // 9 // ---	---
11763420_at	LOC150568	NR_015399	1.62057	0.00447474	0.725064	4.81376	4.11725	4.64852	5.04907	4.74369	3.9597	4.37016	4.0219	chr2:105049724-105137290 (+) // 74.2 // q12.1	LOC150568	chr2q12.1	ENSG00000235597 /// OTTHUMG00000153050	150568	---	---	NR_015399	---	AK126958 // Homo sapiens cDNA FLJ45011 fis, clone BRAWH3013049. // gb // 9 // --- /// ENST00000451400 // cdna:known chromosome:GRCh37:2:105049725:105137290:1 gene:ENSG00000235597 gene_biotype:processed_transcript transcript_biotype:retained_intron // ensembl // 9 // --- /// n338928 // accn=AK126958 class=mRNAlike lncRNA name=Human lncRNA ref=JounralRNA transcriptId=1354 cpcScore=0.4581640 cnci=-0…	---
11763629_s_at	OTTHUMG00000179815		1.60903	0.030268	0.725064	4.0951	3.40891	4.00979	4.18462	4.0909	3.79888	3.59175	2.8361	chr17:33330336-33332661 (+) // 87.06 // q12	OTTHUMG00000179815 /// RP5-837J1.2	---	ENSG00000224113 /// OTTHUMG00000179815	---	---	---	---	---	AK294910 // Homo sapiens cDNA FLJ52625 complete cds. // gb // 9 // --- /// ENST00000415412 // ensembl:sense_overlapping chromosome:GRCh37:17:33332275:33333756:1 gene:ENSG00000224113 gene_biotype:sense_overlapping transcript_biotype:sense_overlapping // ensembl // 9 // --- /// ENST00000578488 // havana:sense_overlapping chromosome:GRCh37:17:33332107:33336762:1 gene:ENSG00000224113 gene_biotype:sen…	AK127668 // gb // 9 // Negative Strand Matching Probes
11763851_a_at	CRHBP	NM_001882	1.54506	0.00746095	0.725064	4.63248	4.00482	4.42927	4.71353	4.75465	4.16998	4.12512	3.71936	chr5:76248873-76254847 (+) // 100.0 // q13.3	CRHBP	chr5q11.2-q13.3	ENSG00000145708 /// OTTHUMG00000102133	1393	---	122559	NM_001882	---	AK311052 // Homo sapiens cDNA, FLJ18094. // gb // 9 // --- /// BC018038 // Homo sapiens corticotropin releasing hormone binding protein, mRNA (cDNA clone MGC:26246 IMAGE:4812893), complete cds. // gb // 9 // --- /// CR541666 // Homo sapiens full open reading frame cDNA clone RZPDo834H0627D for gene CRHBP, corticotropin releasing hormone binding protein; complete cds, incl. stopcodon. // gb // 9 /…	GENSCAN00000025924 // ensembl // 8 // Cross Hyb Matching Probes /// ENST00000512446 // ensembl // 8 // Cross Hyb Matching Probes /// ENST00000514258 // ensembl // 4 // Cross Hyb Matching Probes /// OTTHUMT00000368930 // vega // 8 // Cross Hyb Matching Probes /// OTTHUMT00000368931 // vega // 4 // Cross Hyb Matching Probes
11764056_x_at	FMR1	NM_001185075	1.67278	0.0407682	0.725064	3.93691	3.19467	3.54672	4.48631	3.7777	3.37495	3.44217	2.76687	chrX:147024803-147030058 (+) // 89.43 // q27.3	FMR1	chrXq27.3	ENSG00000102081 /// ENSG00000268103 /// OTTHUMG00000022606	2332	---	300623 /// 300624 /// 309550 /// 311360	NM_001185075 /// NM_001185076 /// NM_001185081 /// NM_001185082 /// NM_002024 /// NR_033699 /// NR_033700	---	ENST00000463120 // cdna:known chromosome:GRCh37:X:147024765:147030054:1 gene:ENSG00000102081 gene_biotype:protein_coding transcript_biotype:processed_transcript // ensembl // 9 // --- /// ENST00000595272 // cdna:known chromosome:GRCh37:HG1459_PATCH:147024962:147030251:1 gene:ENSG00000268103 gene_biotype:protein_coding transcript_biotype:processed_transcript // ensembl // 9 // --- /// OTTHUMT00000…	uc004fcj.3 // ucsc_genes // 6 // Cross Hyb Matching Probes /// uc010nst.3 // ucsc_genes // 6 // Cross Hyb Matching Probes /// uc022cgc.1 // ucsc_genes // 3 // Cross Hyb Matching Probes /// uc022cgd.1 // ucsc_genes // 6 // Cross Hyb Matching Probes /// uc004fck.4 // ucsc_genes // 3 // Cross Hyb Matching Probes /// uc022cge.1 // ucsc_genes // 6 // Cross Hyb Matching Probes /// uc022cgf.1 // ucsc_ge…
11764277_at	RBMX2P1		1.503	0.0149039	0.725064	3.58814	3.0003	3.34339	3.85455	3.56648	3.25874	2.92024	2.82192	chr21:16201289-16201904 (-) // 94.89 // q11.2	RBMX2P1 /// RBMX2P1	---	ENSG00000226406 /// OTTHUMG00000074320	---	---	---	---	---	ENST00000454795 // cdna:pseudogene chromosome:GRCh37:21:16201475:16202310:-1 gene:ENSG00000226406 gene_biotype:pseudogene transcript_biotype:processed_pseudogene // ensembl // --- // chr21:16201474-16202310(-) /// OTTHUMT00000157920 // cdna:all chromosome:VEGA52:21:16201475:16202310:-1 Gene:OTTHUMG00000074320 // vega // --- // chr21:16201474-16202310(-)	---

## Sheet: C vs N_dn
	External Database		T vs C (moderated t-test)			Group Means		Normalized Intensities						Annotations
Probe Set ID	GeneCard	RefSeq	Fold Change	P-value	FDR	C	N	C1	C2	C3	N1	N2	N3	Alignments	Gene Symbol	Chromosomal Location	Ensembl	Entrez Gene	EC	OMIM	RefSeq Transcript ID	Pathway	Transcript Assignments	Annotation Notes
11715347_s_at	HBB	NM_000518	-1.59217	0.034886	0.725064	7.81795	8.48894	7.51647	8.03899	7.89838	8.32986	8.14211	8.99484	chr11:5246694-5248427 (-) // 79.06 // p15.4	HBB	chr11p15.5	ENSG00000244734 /// OTTHUMG00000066678	3043	---	140700 /// 141749 /// 141900 /// 603902 /// 603903 /// 604131 /// 611162 /// 613985	NM_000518	---	AF117710 // Homo sapiens hemoglobin beta chain (HBB) mRNA, complete cds. // gb // 11 // --- /// AF181989 // Homo sapiens hemoglobin beta subunit variant (HBB) mRNA, complete cds. // gb // 11 // --- /// AF349114 // Homo sapiens beta globin chain variant (HBB) mRNA, complete cds. // gb // 11 // --- /// AY136510 // Homo sapiens hemoglobin beta chain variant Hb S-Wake (HBB) mRNA, complete cds. // gb …	---
11715522_a_at	HADHA	NM_000182	-1.56221	0.0321569	0.725064	3.09479	3.73838	3.14442	3.02805	3.11191	3.8782	3.20127	4.13566	chr2:26413411-26467640 (-) // 98.16 // p23.3	HADHA	chr2p23	ENSG00000084754 /// OTTHUMG00000096979	3030	EC:1.1.1.211 /// EC:4.2.1.17	600890 /// 609015 /// 609016	NM_000182	Fatty_Acid_Degradation // GenMAPP /// Mitochondrial_fatty_acid_betaoxidation // GenMAPP	AK299258 // Homo sapiens cDNA FLJ54509 complete cds, highly similar to Trifunctional enzyme subunit alpha, mitochondrial precursor. // gb // 11 // --- /// AK302532 // Homo sapiens cDNA FLJ52806 complete cds, highly similar to Trifunctional enzyme subunit alpha, mitochondrial precursor. // gb // 11 // --- /// BC009235 // Homo sapiens hydroxyacyl-Coenzyme A dehydrogenase/3-ketoacyl-Coenzyme A thiol…	AK293398 // gb // 7 // Cross Hyb Matching Probes /// GENSCAN00000038162 // ensembl // 1 // Cross Hyb Matching Probes /// ENST00000471743 // ensembl // 3 // Cross Hyb Matching Probes /// ENST00000461025 // ensembl // 4 // Cross Hyb Matching Probes /// ENST00000514498 // ensembl // 3 // Cross Hyb Matching Probes /// ENST00000540341 // ensembl // 1 // Cross Hyb Matching Probes /// OTTHUMT00000400755…
11715864_a_at	PTPLAD1	NM_016395	-1.96383	0.0377739	0.725064	3.72385	4.69752	3.8278	3.66715	3.6766	4.77425	3.86114	5.45717	chr15:65822775-65870687 (+) // 88.66 // q22.31	PTPLAD1	chr15q22.2	ENSG00000074696 /// OTTHUMG00000172658	51495	EC:4.2.1.134	---	NM_016395	---	AJ271091 // Homo sapiens mRNA for B-ind1 protein (B-ind1 gene). // gb // 11 // --- /// AK074898 // Homo sapiens cDNA FLJ90417 fis, clone NT2RP3000171, weakly similar to Mus musculus partial mRNA for B-IND1 protein (B-ind1 gene). // gb // 11 // --- /// AK299234 // Homo sapiens cDNA FLJ54138 complete cds, highly similar to Homo sapiens butyrate-induced transcript 1 (HSPC121), mRNA. // gb // 11 // -…	AF161470 // gb // 6 // Cross Hyb Matching Probes /// BX648759 // gb // 3 // Cross Hyb Matching Probes /// ENST00000562832 // ensembl // 4 // Cross Hyb Matching Probes /// OTTHUMT00000419910 // vega // 4 // Cross Hyb Matching Probes
11715944_at	TSG101	NM_006292	-2.16248	0.0243847	0.725064	3.50944	4.62213	3.54808	3.00136	3.97888	4.88742	3.87049	5.10847	chr11:18501857-18549438 (-) // 96.64 // p15.1	TSG101	chr11p15	ENSG00000074319 /// OTTHUMG00000167725	7251	---	114480 /// 601387	NM_006292	---	BC002487 // Homo sapiens tumor susceptibility gene 101, mRNA (cDNA clone MGC:1317 IMAGE:3350039), complete cds. // gb // 11 // --- /// ENST00000251968 // cdna:known chromosome:GRCh37:11:18501858:18548779:-1 gene:ENSG00000074319 gene_biotype:protein_coding transcript_biotype:protein_coding // ensembl // 11 // --- /// ENST00000357193 // cdna:known chromosome:GRCh37:11:18501860:18548472:-1 gene:ENSG…	GENSCAN00000035570 // ensembl // 4 // Cross Hyb Matching Probes /// ENST00000536719 // ensembl // 1 // Cross Hyb Matching Probes /// ENST00000580814 // ensembl // 7 // Cross Hyb Matching Probes /// ENST00000584526 // ensembl // 7 // Cross Hyb Matching Probes /// ENST00000540555 // ensembl // 1 // Cross Hyb Matching Probes /// OTTHUMT00000395905 // vega // 1 // Cross Hyb Matching Probes /// OTTHUM…
11715976_a_at	VGLL4	NM_001128219	-1.57745	0.0446838	0.725064	4.79053	5.44813	4.74134	5.11382	4.51644	5.27048	5.09993	5.97397	chr3:11597542-11685566 (-) // 97.7 // p25.3	VGLL4	chr3p25.3	ENSG00000144560 /// OTTHUMG00000129739	9686	---	---	NM_001128219 /// NM_001128220 /// NM_001128221 /// NM_014667	---	AK126479 // Homo sapiens cDNA FLJ44515 fis, clone UTERU3002383. // gb // 11 // --- /// ENST00000273038 // cdna:known chromosome:GRCh37:3:11597544:11762220:-1 gene:ENSG00000144560 gene_biotype:protein_coding transcript_biotype:protein_coding // ensembl // 11 // --- /// NM_001128219 // Homo sapiens vestigial like 4 (Drosophila) (VGLL4), transcript variant 1, mRNA. // refseq // 11 // --- /// NM_0011…	n335674 // noncode // 8 // Cross Hyb Matching Probes /// uc003bwc.3 // ucsc_genes // 11 // Negative Strand Matching Probes /// uc003bwd.3 // ucsc_genes // 11 // Negative Strand Matching Probes /// uc011aum.2 // ucsc_genes // 11 // Negative Strand Matching Probes /// NM_006395 // refseq // 11 // Negative Strand Matching Probes /// NM_001136031 // refseq // 11 // Negative Strand Matching Probes ///…
11716046_a_at	RGL2	NM_001243738	-1.53547	0.0273692	0.725064	5.17285	5.79153	5.29944	4.93185	5.28727	5.75986	5.41914	6.1956	chr6:33259260-33267176 (-) // 96.82 // p21.32	RGL2	chr6p21.3	ENSG00000206282 /// ENSG00000224841 /// ENSG00000228736 /// ENSG00000237441 /// ENSG00000237825 /// OTTHUMG00000013077 /// OTTHUMG00000031072 /// OTTHUMG00000031342 /// OTTHUMG00000149093 /// OTTHUMG00000149608	5863	---	602306	NM_001243738 /// NM_004761	---	BC032681 // Homo sapiens ral guanine nucleotide dissociation stimulator-like 2, mRNA (cDNA clone MGC:45263 IMAGE:5585507), complete cds. // gb // 11 // --- /// BC040989 // Homo sapiens ral guanine nucleotide dissociation stimulator-like 2, mRNA (cDNA clone IMAGE:4816423), complete cds. // gb // 11 // --- /// D85757 // Homo sapiens RAB2L mRNA, complete cds. // gb // 11 // --- /// ENST00000383204 /…	AB012295 // gb // 6 // Cross Hyb Matching Probes /// GENSCAN00000023130 // ensembl // 3 // Cross Hyb Matching Probes /// ENST00000488189 // ensembl // 3 // Cross Hyb Matching Probes /// ENST00000549377 // ensembl // 3 // Cross Hyb Matching Probes /// ENST00000487756 // ensembl // 3 // Cross Hyb Matching Probes /// ENST00000547127 // ensembl // 3 // Cross Hyb Matching Probes /// ENST00000471319 //…
11716070_a_at	DESI2	NM_016076	-1.67609	0.0334399	0.725064	6.56319	7.30829	6.13029	7.0398	6.51949	6.92453	7.36039	7.63996	chr1:244816055-244872335 (+) // 97.71 // q44	DESI2	chr1q44	ENSG00000121644 /// OTTHUMG00000040398	51029	---	614638	NM_016076	---	AF151904 // Homo sapiens CGI-146 protein mRNA, complete cds. // gb // 11 // --- /// AK025651 // Homo sapiens cDNA: FLJ21998 fis, clone HEP06592, highly similar to AF151904 Homo sapiens CGI-146 protein mRNA. // gb // 11 // --- /// AK092419 // Homo sapiens cDNA FLJ35100 fis, clone PLACE6006394. // gb // 11 // --- /// BC004485 // Homo sapiens PPPDE peptidase domain containing 1, mRNA (cDNA clone MGC…	---
11716182_s_at	ALCAM	NM_001243280	-1.86911	0.0443173	0.725064	3.19489	4.09723	3.0721	3.19101	3.32154	3.98086	3.39279	4.91805	chr3:105085712-105295746 (+) // 96.66 // q13.11	ALCAM	chr3q13.1	ENSG00000170017 /// OTTHUMG00000159192	214	---	601662	NM_001243280 /// NM_001243281 /// NM_001243283 /// NM_001627	---	AK095833 // Homo sapiens cDNA FLJ38514 fis, clone HCHON2000673, highly similar to CD166 ANTIGEN PRECURSOR. // gb // 11 // --- /// DQ486139 // Homo sapiens activated leukocyte cell adhesion molecule variant 1 mRNA, complete cds, alternatively spliced. // gb // 10 // --- /// ENST00000306107 // cdna:known chromosome:GRCh37:3:105085753:105295744:1 gene:ENSG00000170017 gene_biotype:protein_coding tran…	---
11716262_a_at	AP2B1	NM_001030006	-1.57383	0.0301449	0.725064	4.492	5.14628	4.66153	4.28414	4.53033	4.94734	4.83358	5.65791	chr17:33913917-34053436 (+) // 94.02 // q12	AP2B1	chr17q11.2-q12	ENSG00000006125 /// OTTHUMG00000179924	163	---	601025	NM_001030006 /// NM_001282	---	AK289528 // Homo sapiens cDNA FLJ78733 complete cds, highly similar to Homo sapiens adaptor-related protein complex 2, beta 1 subunit (AP2B1), transcript variant 1, mRNA. // gb // 11 // --- /// AK292531 // Homo sapiens cDNA FLJ78481 complete cds, highly similar to Homo sapiens adaptor-related protein complex 2, beta 1 subunit, mRNA. // gb // 11 // --- /// AK295667 // Homo sapiens cDNA FLJ54516 co…	GENSCAN00000037307 // ensembl // 3 // Cross Hyb Matching Probes /// ENST00000441188 // ensembl // 3 // Cross Hyb Matching Probes /// ENST00000441083 // ensembl // 2 // Cross Hyb Matching Probes /// OTTHUMT00000030376 // vega // 2 // Cross Hyb Matching Probes /// OTTHUMT00000057445 // vega // 3 // Cross Hyb Matching Probes
11716474_a_at	PUM1	NM_001020658	-1.70853	0.00336953	0.725064	5.08686	5.85962	4.95462	5.41967	4.88631	5.77899	5.77012	6.02976	chr1:31404352-31538636 (-) // 97.91 // p35.2	PUM1	chr1p35.2	ENSG00000134644 /// OTTHUMG00000003795	9698	---	607204	NM_001020658 /// NM_014676	---	AF315592 // Homo sapiens Pumilio 1 (PUMH1) mRNA, complete cds. // gb // 11 // --- /// AK291779 // Homo sapiens cDNA FLJ76318 complete cds, highly similar to Homo sapiens pumilio homolog 1 (Drosophila) (PUM1), mRNA. // gb // 10 // --- /// AK294477 // Homo sapiens cDNA FLJ56067 complete cds, highly similar to Pumilio homolog 1. // gb // 11 // --- /// AK300457 // Homo sapiens cDNA FLJ54549 complete …	GENSCAN00000015839 // ensembl // 8 // Cross Hyb Matching Probes /// ENST00000530669 // ensembl // 4 // Cross Hyb Matching Probes /// OTTHUMT00000393201 // vega // 4 // Cross Hyb Matching Probes
11716512_a_at	SRRM2	NM_016333	-1.6191	0.0459299	0.725064	4.81454	5.50973	4.6927	4.78627	4.96464	5.11213	5.24512	6.17192	chr16:2802329-2821413 (+) // 96.41 // p13.3	SRRM2	chr16p13.3	ENSG00000167978 /// OTTHUMG00000177358	23524	---	606032	NM_016333	---	AB016092 // Homo sapiens mRNA for RNA binding protein, complete cds. // gb // 11 // --- /// AF201422 // Homo sapiens splicing coactivator subunit SRm300 (SRM300) mRNA, complete cds. // gb // 11 // --- /// BC020639 // Homo sapiens serine/arginine repetitive matrix 2, mRNA (cDNA clone IMAGE:4733822), partial cds. // gb // 11 // --- /// BC032416 // Homo sapiens serine/arginine repetitive matrix 2, m…	n333022 // noncode // 6 // Cross Hyb Matching Probes /// ENST00000575701 // ensembl // 1 // Cross Hyb Matching Probes /// OTTHUMT00000436415 // vega // 1 // Cross Hyb Matching Probes
11716567_a_at	PRRC2C	NM_015172	-1.57244	0.0303175	0.725064	4.2393	4.89231	4.20503	4.37835	4.13454	4.58982	4.65414	5.43298	chr1:171454665-171562650 (+) // 92.31 // q24.3	PRRC2C	chr1q23.3	ENSG00000117523 /// OTTHUMG00000034665	23215	---	---	NM_015172	---	BC045713 // Homo sapiens BAT2 domain containing 1, mRNA (cDNA clone IMAGE:4794601), complete cds. // gb // 10 // --- /// ENST00000338920 // cdna:known chromosome:GRCh37:1:171454695:171562650:1 gene:ENSG00000117523 gene_biotype:protein_coding transcript_biotype:protein_coding // ensembl // 11 // --- /// ENST00000367742 // cdna:novel chromosome:GRCh37:1:171454690:171562650:1 gene:ENSG00000117523 ge…	AF488829 // gb // 6 // Cross Hyb Matching Probes /// AK095231 // gb // 7 // Cross Hyb Matching Probes /// GENSCAN00000001621 // ensembl // 5 // Cross Hyb Matching Probes /// GENSCAN00000003722 // ensembl // 1 // Cross Hyb Matching Probes /// ENST00000463586 // ensembl // 7 // Cross Hyb Matching Probes /// OTTHUMT00000083867 // vega // 7 // Cross Hyb Matching Probes
11716766_a_at	IQGAP1	NM_003870	-1.87321	0.0309215	0.725064	5.03033	5.93584	4.90809	5.4788	4.70409	5.59288	5.61109	6.60353	chr15:90931449-91045471 (+) // 98.03 // q26.1	IQGAP1	chr15q26.1	ENSG00000140575 /// OTTHUMG00000149832	8826	---	603379	NM_003870	G13_Signaling_Pathway // GenMAPP	AK304337 // Homo sapiens cDNA FLJ55443 complete cds, highly similar to Ras GTPase-activating-like protein IQGAP1. // gb // 11 // --- /// BC139731 // Homo sapiens IQ motif containing GTPase activating protein 1, mRNA (cDNA clone MGC:134938 IMAGE:40073370), complete cds. // gb // 11 // --- /// BC151834 // Homo sapiens IQ motif containing GTPase activating protein 1, mRNA (cDNA clone MGC:166899 IMAG…	ENST00000560373 // ensembl // 1 // Cross Hyb Matching Probes /// ENST00000558003 // ensembl // 6 // Cross Hyb Matching Probes /// ENST00000560733 // ensembl // 4 // Cross Hyb Matching Probes /// ENST00000560020 // ensembl // 3 // Cross Hyb Matching Probes /// OTTHUMT00000418058 // vega // 1 // Cross Hyb Matching Probes /// OTTHUMT00000418059 // vega // 6 // Cross Hyb Matching Probes /// OTTHUMT00…
11716797_s_at	LBR	NM_002296	-1.8271	0.0497742	0.725064	2.5047	3.37426	2.51592	2.27962	2.71857	3.42427	2.60584	4.09267	chr1:225589203-225615781 (-) // 98.03 // q42.12	LBR	chr1q42.1	ENSG00000143815 /// OTTHUMG00000037520	3930	---	169400 /// 215140 /// 600024 /// 613471	NM_002296 /// NM_194442	---	BC020079 // Homo sapiens lamin B receptor, mRNA (cDNA clone MGC:9041 IMAGE:3925138), complete cds. // gb // 11 // --- /// ENST00000272163 // cdna:known chromosome:GRCh37:1:225589204:225615737:-1 gene:ENSG00000143815 gene_biotype:protein_coding transcript_biotype:protein_coding // ensembl // 11 // --- /// ENST00000338179 // cdna:known chromosome:GRCh37:1:225589205:225616519:-1 gene:ENSG00000143815…	---
11716989_s_at	LOC100996626	NM_017761	-1.52742	0.0274345	0.725064	2.15365	2.76474	2.02168	2.06023	2.37902	2.66254	2.43724	3.19444	chr1:24286300-24290035 (+) // 97.54 // p36.11	LOC100996626 /// PNRC2	chr1p36.11	ENSG00000189266 /// ENSG00000215700 /// OTTHUMG00000013891	55629 /// 100996626	---	611882	NM_017761 /// XM_003846416 /// XM_003846417 /// XM_003846418 /// XM_003846419 /// XM_003846420 /// XM_003846421 /// XM_003846422 /// XM_003846423	---	AF374386 // Homo sapiens proline-rich nuclear receptor coactivator 2 (PNRC2) mRNA, complete cds. // gb // 11 // --- /// BC001959 // Homo sapiens proline-rich nuclear receptor coactivator 2, mRNA (cDNA clone MGC:885 IMAGE:3536977), complete cds. // gb // 11 // --- /// BC078177 // Homo sapiens proline-rich nuclear receptor coactivator 2, mRNA (cDNA clone MGC:87829 IMAGE:6526331), complete cds. // g…	---
11717284_a_at	WASL	NM_003941	-2.05274	0.0354257	0.725064	6.84041	7.87796	6.21511	7.02345	7.28265	7.44099	7.58397	8.60893	chr7:123321991-123389133 (-) // 93.8 // q31.32	WASL	chr7q31.3	ENSG00000106299 /// OTTHUMG00000157346	8976	---	605056	NM_003941	G13_Signaling_Pathway // GenMAPP	AK289795 // Homo sapiens cDNA FLJ76749 complete cds, highly similar to Homo sapiens Wiskott-Aldrich syndrome-like (WASL), mRNA. // gb // 9 // --- /// BC052955 // Homo sapiens Wiskott-Aldrich syndrome-like, mRNA (cDNA clone MGC:48327 IMAGE:5264663), complete cds. // gb // 11 // --- /// D88460 // Homo sapiens mRNA for N-WASP, complete cds. // gb // 11 // --- /// ENST00000223023 // cdna:known chromo…	---
11717437_x_at	TOP1	NM_003286	-1.874	0.0132857	0.725064	6.9092	7.81532	6.60542	7.17242	6.94977	7.48513	7.58997	8.37087	chr20:39657459-39753124 (+) // 93.96 // q12	TOP1	chr20q12-q13.1	ENSG00000198900 /// OTTHUMG00000033057	7150	EC:5.99.1.2	126420	NM_003286	---	AK292943 // Homo sapiens cDNA FLJ77890 complete cds, highly similar to Homo sapiens type I DNA topoisomerase gene. // gb // 11 // --- /// BC136297 // Homo sapiens topoisomerase (DNA) I, mRNA (cDNA clone MGC:167907 IMAGE:9020284), complete cds. // gb // 11 // --- /// ENST00000361337 // cdna:known chromosome:GRCh37:20:39657458:39753127:1 gene:ENSG00000198900 gene_biotype:protein_coding transcript_b…	uc010ggd.1 // ucsc_genes // 3 // Cross Hyb Matching Probes /// uc010gge.1 // ucsc_genes // 7 // Cross Hyb Matching Probes /// n333520 // noncode // 3 // Cross Hyb Matching Probes /// n335506 // noncode // 6 // Cross Hyb Matching Probes /// AK310516 // gb // 3 // Cross Hyb Matching Probes /// BC039009 // gb // 7 // Cross Hyb Matching Probes /// BC056681 // gb // 6 // Cross Hyb Matching Probes
11717641_a_at	UBE3A	NM_000462	-1.97677	0.0395127	0.725064	5.38153	6.36467	4.92851	5.71772	5.49835	6.15556	5.77516	7.16328	chr15:25577974-25684143 (-) // 81.65 // q11.2	UBE3A	chr15q11.2	ENSG00000114062 /// OTTHUMG00000171548	7337	EC:6.3.2.19	105830 /// 601623	NM_000462 /// NM_130838 /// NM_130839	---	AB194232 // Homo sapiens mRNA for hypotherical protein, ubiquitin ligase E3A isoform 1, complete cds. // gb // 11 // --- /// AF273050 // Homo sapiens CTCL tumor antigen se37-2 mRNA, complete cds. // gb // 11 // --- /// AK291405 // Homo sapiens cDNA FLJ77551 complete cds, highly similar to Homo sapiens ubiquitin protein ligase E3A (human papilloma virus E6-associated protein, Angelman syndrome) (U…	OTTHUMT00000468279 // vega // 3 // Cross Hyb Matching Probes
11717646_a_at	MCMBP	NM_001256378	-1.50992	0.0194954	0.725064	2.99851	3.59298	3.02112	2.82622	3.14819	3.85635	3.20595	3.71664	chr10:121588965-121632482 (-) // 89.28 // q26.11	MCMBP	chr10q26.11	ENSG00000197771 /// OTTHUMG00000019159	79892	---	610909	NM_001256378 /// NM_001256379 /// NM_024834	---	BC004183 // Homo sapiens chromosome 10 open reading frame 119, mRNA (cDNA clone MGC:2809 IMAGE:2961492), complete cds. // gb // 11 // --- /// BC007219 // Homo sapiens chromosome 10 open reading frame 119, mRNA (cDNA clone MGC:15010 IMAGE:2961492), complete cds. // gb // 11 // --- /// ENST00000360003 // cdna:known chromosome:GRCh37:10:121588972:121632266:-1 gene:ENSG00000197771 gene_biotype:protei…	GENSCAN00000031771 // ensembl // 7 // Cross Hyb Matching Probes
11718165_a_at	RBL2	NM_005611	-1.62338	0.0365102	0.725064	2.32727	3.02627	2.14651	2.21216	2.62313	2.84107	2.65347	3.58426	chr16:53468331-53525688 (+) // 98.25 // q12.2	RBL2	chr16q12.2	ENSG00000103479 /// OTTHUMG00000133198	5934	---	180203	NM_005611	---	BC034490 // Homo sapiens retinoblastoma-like 2 (p130), mRNA (cDNA clone MGC:26535 IMAGE:4838444), complete cds. // gb // 11 // --- /// BX537767 // Homo sapiens mRNA; cDNA DKFZp781K2028 (from clone DKFZp781K2028); complete cds. // gb // 11 // --- /// ENST00000262133 // cdna:known chromosome:GRCh37:16:53468332:53525561:1 gene:ENSG00000103479 gene_biotype:protein_coding transcript_biotype:protein_co…	ENST00000571523 // ensembl // 11 // Negative Strand Matching Probes /// OTTHUMT00000439890 // vega // 11 // Negative Strand Matching Probes
11719067_s_at	EIF2S3	NM_001415	-1.57534	0.0171026	0.725064	4.50864	5.1643	4.77909	4.64822	4.09863	5.2387	4.93967	5.31454	chrX:24072785-24097111 (+) // 79.04 // p22.11	EIF2S3	chrXp22.2-p22.1	ENSG00000130741 /// OTTHUMG00000021262	1968	---	300161	NM_001415	Translation_Factors // GenMAPP	AB451230 // Homo sapiens EIF2S3 mRNA for eukaryotic translation initiation factor 2 subunit 3, complete cds, clone: FLJ08020AAAN. // gb // 11 // --- /// AK290397 // Homo sapiens cDNA FLJ78120 complete cds, highly similar to Homo sapiens eukaryotic translation initiation factor 2, subunit 3 gamma, 52kDa (EIF2S3), mRNA. // gb // 11 // --- /// BC019906 // Homo sapiens eukaryotic translation initiati…	BC011945 // gb // 5 // Cross Hyb Matching Probes /// GENSCAN00000045241 // ensembl // 8 // Cross Hyb Matching Probes /// ENST00000322446 // ensembl // 8 // Cross Hyb Matching Probes /// ENST00000538173 // ensembl // 8 // Cross Hyb Matching Probes /// OTTHUMT00000400339 // vega // 8 // Cross Hyb Matching Probes /// OTTHUMT00000400340 // vega // 8 // Cross Hyb Matching Probes /// OTTHUMT00000400341…
11719450_at	RAB14	NM_016322	-1.91634	0.0301601	0.725064	6.80193	7.74028	6.6555	7.50062	6.24966	7.49186	7.59214	8.13683	chr9:123940414-123964371 (-) // 93.0 // q33.2	RAB14	chr9q32-q34.11	ENSG00000119396 /// OTTHUMG00000020582	51552	---	612673	NM_016322	---	AF112206 // Homo sapiens ras-related protein rab-14 mRNA, complete cds. // gb // 9 // --- /// AF152463 // Homo sapiens RAB14 protein (RAB14) mRNA, complete cds. // gb // 9 // --- /// AF203689 // Homo sapiens GTPase Rab14 mRNA, complete cds. // gb // 10 // --- /// AF498949 // Homo sapiens small GTP binding protein RAB14 (RAB14) mRNA, complete cds. // gb // 9 // --- /// AY553875 // Homo sapiens F p…	ENST00000451303 // ensembl // 6 // Cross Hyb Matching Probes /// OTTHUMT00000053858 // vega // 6 // Cross Hyb Matching Probes
11719500_s_at	SMN1	NM_000344	-1.52563	0.0388034	0.725064	3.14174	3.75115	3.17698	3.13734	3.1109	4.00509	3.19411	4.05425	chr5:69345349-69372902 (+) // 61.27 // q13.2 /// chr5:70220767-70248280 (+) // 61.27 // q13.2	SMN1 /// SMN2	chr5q13.2	ENSG00000172062 /// ENSG00000205571 /// ENSG00000262170 /// OTTHUMG00000099361 /// OTTHUMG00000099389 /// OTTHUMG00000175340	6606 /// 6607	---	253300 /// 253400 /// 253550 /// 271150 /// 600354 /// 601627	NM_000344 /// NM_017411 /// NM_022874 /// NM_022875 /// NM_022876 /// NM_022877	---	BC000908 // Homo sapiens survival of motor neuron 2, centromeric, mRNA (cDNA clone MGC:5208 IMAGE:2985046), complete cds. // gb // 11 // --- /// BC015308 // Homo sapiens survival of motor neuron 2, centromeric, mRNA (cDNA clone MGC:20996 IMAGE:4427000), complete cds. // gb // 11 // --- /// BC062723 // Homo sapiens survival of motor neuron 1, telomeric, mRNA (cDNA clone MGC:72037 IMAGE:4250429), c…	ENST00000514914 // ensembl // 2 // Cross Hyb Matching Probes /// OTTHUMT00000369084 // vega // 2 // Cross Hyb Matching Probes
11719525_s_at	DICER1	NM_001195573	-1.83334	0.007445	0.725064	2.99091	3.86538	2.96805	2.96369	3.04098	3.84303	3.41274	4.34039	chr14:95552564-95623759 (-) // 97.88 // q32.13	DICER1	chr14q32.13	ENSG00000100697 /// OTTHUMG00000166134	23405	EC:3.1.26.-	138800 /// 601200 /// 606241	NM_001195573 /// NM_001271282 /// NM_030621 /// NM_177438	mRNA_processing_Reactome // GenMAPP	AL832389 // Homo sapiens mRNA; cDNA DKFZp667H1512 (from clone DKFZp667H1512). // gb // 11 // --- /// ENST00000343455 // cdna:known chromosome:GRCh37:14:95552565:95623759:-1 gene:ENSG00000100697 gene_biotype:protein_coding transcript_biotype:protein_coding // ensembl // 11 // --- /// ENST00000393063 // cdna:known chromosome:GRCh37:14:95552566:95608055:-1 gene:ENSG00000100697 gene_biotype:protein_c…	---
11719708_a_at	PDPK1	NM_001261816	-1.67772	0.0418269	0.725064	3.91697	4.66347	3.57823	4.57648	3.5962	4.41487	4.65989	4.91564	chr16:2587972-2653189 (+) // 92.21 // p13.3	PDPK1	chr16p13.3	ENSG00000140992 /// OTTHUMG00000128874	5170	EC:2.7.11.1	605213	NM_001261816 /// NM_002613 /// NM_031268	Integrin-mediated_cell_adhesion_KEGG // GenMAPP	AF017995 // Homo sapiens 3-phosphoinositide dependent protein kinase-1 (PDK1) mRNA, complete cds. // gb // 11 // --- /// BC006339 // Homo sapiens 3-phosphoinositide dependent protein kinase-1, mRNA (cDNA clone MGC:12726 IMAGE:4079551), complete cds. // gb // 11 // --- /// BC012103 // Homo sapiens 3-phosphoinositide dependent protein kinase-1, mRNA (cDNA clone MGC:20087 IMAGE:4561371), complete cd…	n145169 // noncode // 1 // Cross Hyb Matching Probes
11719778_s_at	FOXC1	NM_001453	-1.55082	0.0457336	0.725064	2.33878	2.97181	2.58212	2.21216	2.22205	2.75584	2.62676	3.53283	chr6:1610680-1614132 (+) // 92.16 // p25.3	FOXC1	chr6p25	ENSG00000054598 /// OTTHUMG00000016182	2296	---	601090 /// 601631 /// 602482	NM_001453	---	ENST00000380874 // cdna:known chromosome:GRCh37:6:1610681:1614127:1 gene:ENSG00000054598 gene_biotype:protein_coding transcript_biotype:protein_coding // ensembl // 11 // --- /// n340800 // accn=AK021858 class=mRNAlike lncRNA name=Human lncRNA ref=JounralRNA transcriptId=3263 cpcScore=-0.7647390 cnci=-0.3444553 // noncode // 11 // --- /// NM_001453 // Homo sapiens forkhead box C1 (FOXC1), mRNA. /…	---
11719792_at	GPRC5A	NM_003979	-1.74016	0.0277799	0.725064	2.91453	3.71375	3.15946	2.51606	3.06808	3.64018	3.27131	4.22977	chr12:13043715-13066575 (+) // 90.78 // p13.1	GPRC5A	chr12p13-p12.3	ENSG00000013588 /// OTTHUMG00000168710	9052	---	604138	NM_003979	GPCRDB_Class_C_Metabotropic_glutamate_pheromone // GenMAPP	AF095448 // Homo sapiens putative G protein-coupled receptor (RAIG1) mRNA, complete cds. // gb // 11 // --- /// AF506289 // Homo sapiens orphan G protein-coupling receptor PEIG-1 mRNA, complete cds. // gb // 11 // --- /// AK122672 // Homo sapiens cDNA FLJ16117 fis, clone ASTRO2003632, highly similar to Retinoic acid-induced protein 3 (G-proteincoupled receptor family C group 5 member A). // gb //…	---
11719820_s_at	CLN5	NM_006493	-1.55253	0.0192709	0.725064	2.85772	3.49234	2.7066	2.9958	2.87076	3.33084	3.21629	3.92989	chr13:77564794-77576651 (+) // 86.05 // q22.3	CLN5	chr13q21.1-q32	ENSG00000102805 /// OTTHUMG00000017100	1203	---	256731 /// 608102	NM_006493	---	AF068227 // Homo sapiens putative transmembrane protein (CLN5) mRNA, complete cds. // gb // 11 // --- /// AK304001 // Homo sapiens cDNA FLJ54235 complete cds, highly similar to Ceroid-lipofuscinosis neuronal protein 5. // gb // 11 // --- /// ENST00000377453 // cdna:known chromosome:GRCh37:13:77564795:77576652:1 gene:ENSG00000102805 gene_biotype:protein_coding transcript_biotype:protein_coding // …	GENSCAN00000026127 // ensembl // 2 // Cross Hyb Matching Probes
11719826_x_at	ZAK	NM_016653	-1.79239	0.041938	0.725064	2.46508	3.30697	2.35625	2.5233	2.51569	3.09937	2.72881	4.09272	chr2:173940555-174091874 (+) // 80.78 // q31.1	ZAK	chr2q24.2	ENSG00000091436 /// OTTHUMG00000132297	51776	EC:2.7.11.25	609479	NM_016653 /// NM_133646	---	AB041883 // Homo sapiens pk mRNA for protein kinase, complete cds. // gb // 11 // --- /// AK298634 // Homo sapiens cDNA FLJ58036 complete cds, highly similar to Homo sapiens sterile alpha motif and leucine zipper containing kinase AZK (ZAK), transcript variant 2, mRNA. // gb // 9 // --- /// ENST00000338983 // cdna:known chromosome:GRCh37:2:173940570:174091874:1 gene:ENSG00000091436 gene_biotype:p…	AF480462 // gb // 7 // Cross Hyb Matching Probes /// AK291825 // gb // 7 // Cross Hyb Matching Probes
11719901_s_at	TRRAP	NM_001244580	-1.70417	0.0392092	0.725064	4.10347	4.87254	4.10122	3.7631	4.44611	4.95008	4.30644	5.36112	chr7:98476112-98610864 (+) // 99.14 // q22.1	TRRAP	chr7q21.2-q22.1	ENSG00000196367 /// ENSG00000261023 /// OTTHUMG00000150403 /// OTTHUMG00000174807	8295	---	603015	NM_001244580 /// NM_003496	---	AF076974 // Homo sapiens TRRAP protein (TRRAP) mRNA, complete cds. // gb // 11 // --- /// AF110377 // Homo sapiens PCAF-associated factor 400 (PAF400) mRNA, complete cds. // gb // 11 // --- /// ENST00000355540 // cdna:known chromosome:GRCh37:7:98476113:98610866:1 gene:ENSG00000196367 gene_biotype:protein_coding transcript_biotype:protein_coding // ensembl // 11 // --- /// ENST00000359863 // cdna:…	---
11720209_at	IRF9	NM_006084	-2.2634	0.0488974	0.725064	4.53939	5.71788	4.76513	4.22237	4.63066	5.74425	4.68117	6.72822	chr14:24630261-24635774 (+) // 96.44 // q12	IRF9	chr14q11.2	ENSG00000213928 /// ENSG00000259529 /// OTTHUMG00000028799 /// OTTHUMG00000171951	10379	---	147574	NM_006084	---	AK074144 // Homo sapiens mRNA for FLJ00217 protein. // gb // 11 // --- /// BC035716 // Homo sapiens interferon regulatory factor 9, mRNA (cDNA clone MGC:46151 IMAGE:5588434), complete cds. // gb // 11 // --- /// ENST00000396864 // cdna:known chromosome:GRCh37:14:24630262:24635774:1 gene:ENSG00000213928 gene_biotype:protein_coding transcript_biotype:protein_coding // ensembl // 11 // --- /// ENST0…	---
11720639_a_at	MRPS27	NM_015084	-1.69214	0.039945	0.725064	2.78348	3.54233	2.60958	2.7295	3.01135	3.41377	3.02598	4.18723	chr5:71515237-71616084 (-) // 87.33 // q13.2	MRPS27	chr5q13.2	ENSG00000113048 /// OTTHUMG00000100951	23107	---	611989	NM_015084	---	AK128683 // Homo sapiens cDNA FLJ46849 fis, clone UTERU3006538, highly similar to Mitochondrial 28S ribosomal protein S27. // gb // 11 // --- /// BC030521 // Homo sapiens mitochondrial ribosomal protein S27, mRNA (cDNA clone IMAGE:5189967), complete cds. // gb // 11 // --- /// BC064902 // Homo sapiens mitochondrial ribosomal protein S27, mRNA (cDNA clone MGC:74772 IMAGE:6009616), complete cds. //…	---
11720757_a_at	IVNS1ABP	NM_006469	-1.77055	0.0125476	0.725064	3.94175	4.76594	4.07095	3.8459	3.90839	5.1471	4.22247	4.92827	chr1:185265103-185286479 (-) // 97.76 // q25.3	IVNS1ABP	chr1q25.1-q31.1	ENSG00000116679 /// OTTHUMG00000035384	10625	---	609209	NM_006469 /// NM_016389	---	AF161553 // Homo sapiens HSPC068 mRNA, complete cds. // gb // 11 // --- /// AF205218 // Homo sapiens NS1-binding protein-like protein mRNA, complete cds. // gb // 11 // --- /// AK023123 // Homo sapiens cDNA FLJ13061 fis, clone NT2RP3001671, highly similar to Homo sapiens mRNA for NS1-binding protein (NS1-BP). // gb // 11 // --- /// AK092912 // Homo sapiens cDNA FLJ35593 fis, clone SPLEN2007739, h…	---
11720893_s_at	SOS1	NM_005633	-1.56688	0.0430435	0.725064	6.12497	6.77286	5.73375	6.18185	6.4593	6.79434	6.36948	7.15477	chr2:39208540-39347604 (-) // 99.33 // p22.1	SOS1	chr2p21	ENSG00000115904 /// OTTHUMG00000102109	6654	---	135300 /// 163955 /// 182530 /// 610733	NM_005633	Integrin-mediated_cell_adhesion_KEGG // GenMAPP	ENST00000402219 // cdna:known chromosome:GRCh37:2:39208694:39347604:-1 gene:ENSG00000115904 gene_biotype:protein_coding transcript_biotype:protein_coding // ensembl // 11 // --- /// ENST00000426016 // cdna:known chromosome:GRCh37:2:39208537:39348192:-1 gene:ENSG00000115904 gene_biotype:protein_coding transcript_biotype:protein_coding // ensembl // 11 // --- /// NM_005633 // Homo sapiens son of se…	---
11721214_a_at	TMEM106B	NM_001134232	-1.71665	0.00462544	0.725064	2.21043	2.99003	2.25763	2.06323	2.31043	3.20869	2.60584	3.15556	chr7:12250847-12276890 (+) // 91.68 // p21.3	TMEM106B	chr7p21.3	ENSG00000106460 /// OTTHUMG00000125537	54664	---	613413	NM_001134232 /// NM_018374	---	AK001834 // Homo sapiens cDNA FLJ10972 fis, clone PLACE1001000. // gb // 11 // --- /// BC028108 // Homo sapiens transmembrane protein 106B, mRNA (cDNA clone IMAGE:5248476), partial cds. // gb // 11 // --- /// BC033901 // Homo sapiens transmembrane protein 106B, mRNA (cDNA clone MGC:33727 IMAGE:5263860), complete cds. // gb // 11 // --- /// BC039741 // Homo sapiens transmembrane protein 106B, mRNA…	---
11721306_at	PHLDA1	NM_007350	-1.67186	0.0174053	0.725064	3.72509	4.46654	3.80348	3.42949	3.9423	4.88186	4.08439	4.43338	chr12:76419226-76425681 (-) // 86.13 // q21.2	PHLDA1	chr12q15	ENSG00000139289 /// OTTHUMG00000169783	22822	---	605335	NM_007350	---	ENST00000266671 // cdna:known chromosome:GRCh37:12:76419227:76427712:-1 gene:ENSG00000139289 gene_biotype:protein_coding transcript_biotype:protein_coding // ensembl // 11 // --- /// ENST00000602540 // cdna:putative chromosome:GRCh37:12:76419227:76425384:-1 gene:ENSG00000139289 gene_biotype:protein_coding transcript_biotype:protein_coding // ensembl // 11 // --- /// NM_007350 // Homo sapiens plec…	uc011axg.2 // ucsc_genes // 1 // Cross Hyb Matching Probes /// NM_001137674 // refseq // 1 // Cross Hyb Matching Probes /// ENST00000360311 // ensembl // 1 // Cross Hyb Matching Probes /// OTTHUMT00000341957 // vega // 1 // Cross Hyb Matching Probes
11721961_at	RC3H2	NM_001100588	-1.5973	0.014217	0.725064	5.76881	6.44445	5.7083	6.07873	5.5194	6.34603	6.21783	6.76948	chr9:125610894-125667620 (-) // 97.42 // q33.2	RC3H2	chr9q34	ENSG00000056586 /// OTTHUMG00000020632	54542	---	615231	NM_001100588 /// NM_018835	---	AF255304 // Homo sapiens membrane-associated nucleic acid binding protein mRNA, complete cds. // gb // 11 // --- /// AL833177 // Homo sapiens mRNA; cDNA DKFZp667B165 (from clone DKFZp667B165). // gb // 11 // --- /// ENST00000357244 // cdna:known chromosome:GRCh37:9:125611732:125667562:-1 gene:ENSG00000056586 gene_biotype:protein_coding transcript_biotype:protein_coding // ensembl // 11 // --- ///…	uc004bnd.1 // ucsc_genes // 1 // Cross Hyb Matching Probes /// GENSCAN00000013084 // ensembl // 8 // Cross Hyb Matching Probes /// ENST00000495727 // ensembl // 4 // Cross Hyb Matching Probes /// OTTHUMT00000053974 // vega // 4 // Cross Hyb Matching Probes
11722263_at	MRPS10	NM_018141	-1.55552	0.0281359	0.725064	3.12857	3.76597	2.8651	3.0455	3.47511	3.72791	3.44774	4.12226	chr6:42174538-42185648 (-) // 84.53 // p21.1	MRPS10	chr6p21.1	ENSG00000048544 /// OTTHUMG00000014694	55173	---	611976	NM_018141	---	AF113220 // Homo sapiens MSTP040 mRNA, complete cds. // gb // 11 // --- /// BC012560 // Homo sapiens mitochondrial ribosomal protein S10, mRNA (cDNA clone MGC:13410 IMAGE:4277803), complete cds. // gb // 11 // --- /// ENST00000053468 // cdna:known chromosome:GRCh37:6:42174539:42185603:-1 gene:ENSG00000048544 gene_biotype:protein_coding transcript_biotype:protein_coding // ensembl // 11 // --- ///…	---
11722413_a_at	SLC7A1	NM_003045	-1.61208	0.0353523	0.725064	3.44927	4.1382	3.50596	3.48477	3.35709	4.08665	3.63036	4.69758	chr13:30083550-30169847 (-) // 97.86 // q12.3	SLC7A1	chr13q12.3	ENSG00000139514 /// OTTHUMG00000016658	6541	---	104615	NM_003045	---	ENST00000380752 // cdna:known chromosome:GRCh37:13:30083547:30169825:-1 gene:ENSG00000139514 gene_biotype:protein_coding transcript_biotype:protein_coding // ensembl // 11 // --- /// NM_003045 // Homo sapiens solute carrier family 7 (cationic amino acid transporter, y+ system), member 1 (SLC7A1), mRNA. // refseq // 11 // --- /// OTTHUMT00000044337 // cdna:all chromosome:VEGA52:13:30083547:3016982…	---
11722462_a_at	TNKS2	NM_025235	-2.29571	0.0409553	0.725064	2.19529	3.39423	2.31611	1.96651	2.30326	3.36285	2.4036	4.41625	chr10:93558068-93625506 (+) // 99.95 // q23.32	TNKS2	chr10q23.3	ENSG00000107854 /// OTTHUMG00000018747	80351	EC:2.4.2.30	607128	NM_025235	---	AF264912 // Homo sapiens tankyrase-like protein (TNKL) mRNA, complete cds. // gb // 10 // --- /// AF309033 // Homo sapiens tankyrase-2 (TNKS-2) mRNA, complete cds. // gb // 11 // --- /// AF438201 // Homo sapiens tankyrase II mRNA, complete cds. // gb // 10 // --- /// ENST00000371627 // cdna:known chromosome:GRCh37:10:93558069:93625033:1 gene:ENSG00000107854 gene_biotype:protein_coding transcript_…	---
11722540_a_at	LCLAT1	NM_001002257	-1.59515	0.0305312	0.725064	3.32259	3.99628	3.37548	3.18355	3.40874	3.77951	3.65211	4.55722	chr2:30670122-30867089 (+) // 98.25 // p23.1	LCLAT1	chr2p23.1	ENSG00000172954 /// OTTHUMG00000099349	253558	EC:2.3.1.51	614241	NM_001002257 /// NM_182551	---	BC146817 // Homo sapiens lysocardiolipin acyltransferase 1, mRNA (cDNA clone MGC:167086 IMAGE:8860419), complete cds. // gb // 11 // --- /// ENST00000309052 // cdna:known chromosome:GRCh37:2:30670123:30867091:1 gene:ENSG00000172954 gene_biotype:protein_coding transcript_biotype:protein_coding // ensembl // 11 // --- /// ENST00000379509 // cdna:known chromosome:GRCh37:2:30670102:30867090:1 gene:EN…	---
11722638_at	ANKRD28	NM_001195098	-3.0163	0.0389535	0.725064	4.25425	5.84703	4.30559	3.90758	4.54959	6.45126	4.33812	6.75171	chr3:15708576-15901274 (-) // 92.8 // p25.1	ANKRD28	chr3p25.1	ENSG00000206560 /// OTTHUMG00000155379	23243	---	611122	NM_001195098 /// NM_001195099 /// NM_015199	---	ENST00000383777 // cdna:known chromosome:GRCh37:3:15708743:15838028:-1 gene:ENSG00000206560 gene_biotype:protein_coding transcript_biotype:protein_coding // ensembl // 11 // --- /// ENST00000399451 // cdna:putative chromosome:GRCh37:3:15708743:15901278:-1 gene:ENSG00000206560 gene_biotype:protein_coding transcript_biotype:protein_coding // ensembl // 11 // --- /// NM_001195098 // Homo sapiens ank…	OTTHUMT00000340221 // vega // 1 // Cross Hyb Matching Probes
11722849_a_at	PPP3CA	NM_000944	-1.55688	0.0470259	0.725064	3.44516	4.08382	3.31026	3.37208	3.65314	4.07573	3.57568	4.60005	chr4:101944584-102268040 (-) // 82.84 // q24	PPP3CA	chr4q24	ENSG00000138814 /// OTTHUMG00000133839	5530	EC:3.1.3.16	114105	NM_000944 /// NM_001130691 /// NM_001130692	G_Protein_Signaling // GenMAPP	BC025714 // Homo sapiens protein phosphatase 3 (formerly 2B), catalytic subunit, alpha isoform, mRNA (cDNA clone MGC:34395 IMAGE:5227691), complete cds. // gb // 11 // --- /// ENST00000323055 // cdna:novel chromosome:GRCh37:4:101944588:102268628:-1 gene:ENSG00000138814 gene_biotype:protein_coding transcript_biotype:protein_coding // ensembl // 11 // --- /// ENST00000394853 // cdna:known chromosom…	---
11723297_a_at	AKAP2	NM_001004065	-4.6052	0.0455254	0.725064	2.86708	5.07035	3.01232	2.75794	2.831	5.34925	2.9814	6.88039	chr9:112542576-112934792 (+) // 95.72 // q31.3	AKAP2 /// PALM2-AKAP2	chr9q31.3	ENSG00000157654 /// ENSG00000241978 /// OTTHUMG00000156811 /// OTTHUMG00000156812	11217 /// 445815	---	604582	NM_001004065 /// NM_001136562 /// NM_001198656 /// NM_007203 /// NM_147150	G_Protein_Signaling // GenMAPP	AK000306 // Homo sapiens cDNA FLJ20299 fis, clone HEP06342, highly similar to AB023137 Homo sapiens mRNA for KIAA0920 protein. // gb // 9 // --- /// ENST00000374525 // cdna:known chromosome:GRCh37:9:112810976:112934792:1 gene:ENSG00000241978 gene_biotype:protein_coding transcript_biotype:protein_coding // ensembl // 11 // --- /// ENST00000374530 // cdna:known chromosome:GRCh37:9:112542589:1129347…	---
11723469_s_at	LPGAT1	NM_014873	-1.60758	0.01301	0.725064	4.33902	5.02391	4.23082	4.25794	4.5283	5.24503	4.60046	5.22622	chr1:211916799-212004114 (-) // 88.46 // q32.3	LPGAT1	chr1q32	ENSG00000123684 /// OTTHUMG00000037120	9926	---	610473	NM_014873	---	ENST00000366997 // cdna:known chromosome:GRCh37:1:211916799:212004114:-1 gene:ENSG00000123684 gene_biotype:protein_coding transcript_biotype:protein_coding // ensembl // 11 // --- /// NM_014873 // Homo sapiens lysophosphatidylglycerol acyltransferase 1 (LPGAT1), mRNA. // refseq // 11 // --- /// OTTHUMT00000090150 // cdna:all chromosome:VEGA52:1:211916799:212004114:-1 Gene:OTTHUMG00000037120 // ve…	---
11723686_s_at	FAM46A	NM_017633	-2.31784	0.0406359	0.725064	4.44537	5.65815	4.42641	4.34637	4.56334	5.5969	4.66001	6.71754	chr6:82455086-82462428 (-) // 95.02 // q14.1	FAM46A	chr6q14	ENSG00000112773 /// OTTHUMG00000015097	55603	---	611357	NM_017633	---	AF350451 // Homo sapiens C6orf37 mRNA, complete cds. // gb // 11 // --- /// AJ420592 // Homo sapiens mRNA full length insert cDNA clone EUROIMAGE 994593. // gb // 11 // --- /// AK056057 // Homo sapiens cDNA FLJ31495 fis, clone NT2NE2004916. // gb // 11 // --- /// AK292109 // Homo sapiens cDNA FLJ76358 complete cds. // gb // 11 // --- /// AY740520 // Homo sapiens HBV XAg-transactivated protein 11 …	ENST00000423467 // ensembl // 5 // Cross Hyb Matching Probes /// OTTHUMT00000041328 // vega // 5 // Cross Hyb Matching Probes
11723756_at	ZFR	NM_016107	-1.89316	0.0424737	0.725064	4.77519	5.69599	4.47957	5.31363	4.53238	5.15479	5.54204	6.39113	chr5:32354455-32444867 (-) // 96.53 // p13.3	ZFR	chr5p13.3	ENSG00000056097 /// OTTHUMG00000161979	51663	---	---	NM_016107	Circadian_Exercise // GenMAPP	AK309638 // Homo sapiens cDNA, FLJ99679. // gb // 11 // --- /// BC137084 // Homo sapiens zinc finger RNA binding protein, mRNA (cDNA clone MGC:168704 IMAGE:9021081), complete cds. // gb // 11 // --- /// BC137085 // Homo sapiens zinc finger RNA binding protein, mRNA (cDNA clone MGC:168705 IMAGE:9021082), complete cds. // gb // 11 // --- /// ENST00000265069 // cdna:known chromosome:GRCh37:5:3235445…	ENST00000457579 // ensembl // 2 // Cross Hyb Matching Probes /// OTTHUMT00000056931 // vega // 2 // Cross Hyb Matching Probes
11723844_s_at	TMEM183A	NM_001079809	-1.65357	0.00790893	0.725064	2.92	3.64558	2.80609	2.97341	2.9805	3.28264	3.64418	4.00992	chr1:202976523-202992667 (+) // 97.75 // q32.1 /// chr3:149699465-149701165 (-) // 97.41 // q25.1	TMEM183A /// TMEM183B	chr1q32.1 /// chr3q25.1	ENSG00000163444 /// OTTHUMG00000042051	92703 /// 653659	---	611365	NM_001079809 /// NM_138391	---	AK291426 // Homo sapiens cDNA FLJ78527 complete cds. // gb // 11 // --- /// AL133052 // Homo sapiens mRNA; cDNA DKFZp434G2415 (from clone DKFZp434G2415). // gb // 11 // --- /// BC013073 // Homo sapiens transmembrane protein 183A, mRNA (cDNA clone MGC:17225 IMAGE:4151716), complete cds. // gb // 11 // --- /// BC038952 // Homo sapiens transmembrane protein 183A, mRNA (cDNA clone MGC:47784 IMAGE:574…	---
11724191_a_at	COPS2	NM_001143887	-1.6618	0.00236772	0.725064	3.09181	3.82455	2.92226	3.10752	3.24564	3.66618	3.73191	4.07558	chr15:49417476-49447858 (-) // 86.02 // q21.1	COPS2	chr15q21.2	ENSG00000166200 /// OTTHUMG00000172324	9318	---	604508	NM_001143887 /// NM_004236	---	AF084260 // Homo sapiens signalosome subunit 2 (SGN2) mRNA, complete cds. // gb // 11 // --- /// AF100762 // Homo sapiens thyroid receptor interactor trip15 mRNA, complete cds. // gb // 11 // --- /// AF212227 // Homo sapiens TRIP15-ISO mRNA, complete cds. // gb // 11 // --- /// AK295598 // Homo sapiens cDNA FLJ52928 complete cds, highly similar to COP9 signalosome complex subunit 2. // gb // 11 /…	AF120268 // gb // 8 // Cross Hyb Matching Probes /// CR542063 // gb // 5 // Cross Hyb Matching Probes
11724301_a_at	EEA1	NM_003566	-1.69209	0.012863	0.725064	2.50653	3.26534	2.29315	2.40065	2.82578	3.24408	2.92041	3.63152	chr12:93166020-93323107 (-) // 98.46 // q22	EEA1	chr12q22	ENSG00000102189 /// OTTHUMG00000170110	8411	---	605070	NM_003566	---	AF173389 // Homo sapiens MSTP105 (MST105) mRNA, complete cds. // gb // 11 // --- /// BC041930 // Homo sapiens cDNA clone IMAGE:5300538. // gb // 11 // --- /// ENST00000322349 // cdna:known chromosome:GRCh37:12:93164413:93323107:-1 gene:ENSG00000102189 gene_biotype:protein_coding transcript_biotype:protein_coding // ensembl // 11 // --- /// NM_003566 // Homo sapiens early endosome antigen 1 (EEA1)…	---
11724572_s_at	APPBP2	NM_006380	-1.61472	0.048027	0.725064	2.55546	3.24674	2.50358	2.39669	2.76611	2.90848	2.92992	3.90183	chr17:58520518-58603583 (-) // 94.71 // q23.2	APPBP2	chr17q23.2	ENSG00000062725 /// OTTHUMG00000180048	10513	---	605324	NM_006380	---	ENST00000083182 // cdna:known chromosome:GRCh37:17:58520520:58603580:-1 gene:ENSG00000062725 gene_biotype:protein_coding transcript_biotype:protein_coding // ensembl // 11 // --- /// NM_006380 // Homo sapiens amyloid beta precursor protein (cytoplasmic tail) binding protein 2 (APPBP2), mRNA. // refseq // 11 // --- /// OTTHUMT00000449465 // cdna:all chromosome:VEGA52:17:58520520:58603580:-1 Gene:O…	---
11724881_at	ZNF217	NM_006526	-3.56996	0.0443261	0.725064	2.62554	4.46145	2.86454	2.17101	2.84107	4.59171	2.8246	5.96804	chr20:52183609-52199636 (-) // 99.06 // q13.2	ZNF217	chr20q13.2	ENSG00000171940 /// OTTHUMG00000032764	7764	---	602967	NM_006526	---	AF041259 // Homo sapiens breast cancer putative transcription factor (ZABC1) mRNA, complete cds. // gb // 10 // --- /// ENST00000302342 // cdna:known chromosome:GRCh37:20:52183612:52199636:-1 gene:ENSG00000171940 gene_biotype:protein_coding transcript_biotype:protein_coding // ensembl // 11 // --- /// ENST00000371471 // cdna:known chromosome:GRCh37:20:52183604:52210378:-1 gene:ENSG00000171940 gen…	---
11725602_at	DENND5B	NM_144973	-1.97293	0.0211723	0.725064	3.01704	3.99737	2.83061	2.94364	3.27686	4.02175	3.33394	4.63643	chr12:31535160-31743952 (-) // 84.17 // p11.21	DENND5B	chr12p11.21	ENSG00000170456 /// OTTHUMG00000169034	160518	---	---	NM_144973	---	ENST00000306833 // cdna:known chromosome:GRCh37:12:31535157:31653492:-1 gene:ENSG00000170456 gene_biotype:protein_coding transcript_biotype:protein_coding // ensembl // 11 // --- /// ENST00000389082 // cdna:known chromosome:GRCh37:12:31535157:31744031:-1 gene:ENSG00000170456 gene_biotype:protein_coding transcript_biotype:protein_coding // ensembl // 11 // --- /// n341883 // accn=AL137364 class=mR…	n332906 // noncode // 2 // Cross Hyb Matching Probes /// AF086301 // gb // 2 // Cross Hyb Matching Probes
11726023_a_at	EDN1	NM_001168319	-1.79235	0.0386883	0.725064	5.48695	6.3288	5.68918	5.51261	5.25906	6.14726	5.77859	7.06054	chr6:12290311-12297426 (+) // 98.8 // p24.1	EDN1	chr6p24.1	ENSG00000078401 /// OTTHUMG00000014266	1906	---	131240	NM_001168319 /// NM_001955	Prostaglandin_synthesis_regulation // GenMAPP	AK226096 // Homo sapiens mRNA for endothelin 1 variant, clone: ek00259. // gb // 11 // --- /// BC009720 // Homo sapiens endothelin 1, mRNA (cDNA clone MGC:9513 IMAGE:3900704), complete cds. // gb // 11 // --- /// ENST00000379375 // cdna:known chromosome:GRCh37:6:12290596:12297427:1 gene:ENSG00000078401 gene_biotype:protein_coding transcript_biotype:protein_coding // ensembl // 11 // --- /// NM_00…	AK291838 // gb // 4 // Cross Hyb Matching Probes /// CR541903 // gb // 3 // Cross Hyb Matching Probes /// n340850 // noncode // 11 // Negative Strand Matching Probes /// BC036851 // gb // 11 // Negative Strand Matching Probes
11726369_at	BACH1	NM_001011545	-3.44731	0.0468511	0.725064	3.67477	5.46024	3.39804	3.57607	4.05021	5.29252	3.98208	7.10612	chr21:30671736-30718598 (+) // 96.38 // q21.3	BACH1 /// GRIK1-AS2	chr21q22.11	ENSG00000156273 /// OTTHUMG00000078878	571 /// 100379661	---	602751	NM_001011545 /// NM_001186 /// NM_206866 /// NR_027655 /// NR_033368	---	AB002803 // Homo sapiens BACH1 mRNA, complete cds. // gb // 11 // --- /// BC063307 // Homo sapiens BTB and CNC homology 1, basic leucine zipper transcription factor 1, mRNA (cDNA clone MGC:71730 IMAGE:30340811), complete cds. // gb // 11 // --- /// ENST00000286800 // cdna:known chromosome:GRCh37:21:30671192:30718469:1 gene:ENSG00000156273 gene_biotype:protein_coding transcript_biotype:protein_cod…	---
11726608_s_at	MTF2	NM_001164391	-1.56995	0.0479291	0.725064	3.04612	3.69684	2.74131	3.30677	3.09029	3.41377	3.42496	4.25179	chr1:93544794-93604631 (+) // 98.38 // p22.1	MTF2	chr1p22.1	ENSG00000143033 /// OTTHUMG00000010161	22823	---	609882	NM_001164391 /// NM_001164392 /// NM_001164393 /// NM_007358	---	AF072814 // Homo sapiens PHD finger DNA binding protein isoform 1 (M96) mRNA, alternatively spliced, complete cds. // gb // 11 // --- /// AF073293 // Homo sapiens M962 protein spliced isoform 2 mRNA, complete cds. // gb // 11 // --- /// AF086908 // Homo sapiens M96A-2 mRNA, complete cds. // gb // 11 // --- /// AJ010014 // Homo sapiens mRNA for M96A protein. // gb // 11 // --- /// AK290318 // Homo…	GENSCAN00000026193 // ensembl // 1 // Cross Hyb Matching Probes
11727634_x_at	BAG6	NM_001098534	-1.58531	0.0345622	0.725064	9.22421	9.88897	9.38411	9.2474	9.04111	9.50567	9.72489	10.4364	chr6:31606804-31620141 (-) // 95.76 // p21.33	BAG6	chr6p21.3	ENSG00000096155 /// ENSG00000204463 /// ENSG00000227761 /// ENSG00000228760 /// ENSG00000229524 /// ENSG00000233348 /// ENSG00000234651 /// OTTHUMG00000031171 /// OTTHUMG00000031455 /// OTTHUMG00000137392 /// OTTHUMG00000149124 /// OTTHUMG00000149381 /// OTTHUMG00000149640 /// OTTHUMG00000149936	7917	---	142590	NM_001098534 /// NM_001199697 /// NM_001199698 /// NM_004639 /// NM_080702 /// NM_080703	---	AK304879 // Homo sapiens cDNA FLJ61584 complete cds, highly similar to Large proline-rich protein BAT3. // gb // 9 // --- /// BC003133 // Homo sapiens HLA-B associated transcript 3, mRNA (cDNA clone MGC:3619 IMAGE:2957896), complete cds. // gb // 11 // --- /// ENST00000211379 // cdna:known chromosome:GRCh37:6:31606805:31620482:-1 gene:ENSG00000204463 gene_biotype:protein_coding transcript_biotype…	uc011dnx.2 // ucsc_genes // 6 // Cross Hyb Matching Probes /// uc011ffk.2 // ucsc_genes // 6 // Cross Hyb Matching Probes /// uc011gdh.2 // ucsc_genes // 6 // Cross Hyb Matching Probes /// uc011gzn.2 // ucsc_genes // 6 // Cross Hyb Matching Probes /// uc011hsg.2 // ucsc_genes // 6 // Cross Hyb Matching Probes /// uc011ipq.1 // ucsc_genes // 6 // Cross Hyb Matching Probes /// uc011jld.2 // ucsc_ge…
11727834_at	WDR43	NM_015131	-1.5304	0.0458009	0.725064	2.95077	3.56468	2.78739	2.94138	3.12354	3.4267	3.1614	4.10594	chr2:29117508-29171085 (+) // 89.62 // p23.2	WDR43	chr2p23.2	ENSG00000163811 /// OTTHUMG00000152015	23160	---	---	NM_015131	---	ENST00000407426 // cdna:known chromosome:GRCh37:2:29117509:29171088:1 gene:ENSG00000163811 gene_biotype:protein_coding transcript_biotype:protein_coding // ensembl // 11 // --- /// n342404 // accn=D26488 class=mRNAlike lncRNA name=Human lncRNA ref=JounralRNA transcriptId=4896 cpcScore=9.9238700 cnci=-0.3298988 // noncode // 9 // --- /// NM_015131 // Homo sapiens WD repeat domain 43 (WDR43), mRNA.…	---
11728396_a_at	SNX14	NM_020468	-1.92803	0.0473744	0.725064	2.7303	3.67742	2.4673	2.59807	3.12551	3.70926	2.90077	4.42223	chr6:86215213-86303629 (-) // 98.97 // q14.3	SNX14	chr6q14.3	ENSG00000135317 /// OTTHUMG00000015140	57231	---	---	NM_020468 /// NM_153816	---	AJ420561 // Homo sapiens mRNA full length insert cDNA clone EUROIMAGE 1521079. // gb // 11 // --- /// AK026479 // Homo sapiens cDNA: FLJ22826 fis, clone KAIA4022, highly similar to AF121863 Homo sapiens sorting nexin 14 (SNX14) mRNA. // gb // 11 // --- /// AK095380 // Homo sapiens cDNA FLJ38061 fis, clone CTONG2014966, highly similar to SORTING NEXIN 14. // gb // 11 // --- /// AK125063 // Homo sa…	AY044865 // gb // 6 // Cross Hyb Matching Probes /// GENSCAN00000036459 // ensembl // 5 // Cross Hyb Matching Probes /// ENST00000508658 // ensembl // 5 // Cross Hyb Matching Probes /// ENST00000515216 // ensembl // 3 // Cross Hyb Matching Probes /// OTTHUMT00000366676 // vega // 5 // Cross Hyb Matching Probes /// OTTHUMT00000366600 // vega // 3 // Cross Hyb Matching Probes
11728429_a_at	LCOR	NM_001170765	-2.48026	0.0376364	0.725064	5.20897	6.51946	4.56356	6.40073	4.66261	6.37444	6.24212	6.94182	chr10:98592711-98718759 (+) // 97.27 // q24.1	LCOR	chr10q24	ENSG00000196233 /// OTTHUMG00000018841	84458	---	607698	NM_001170765 /// NM_001170766 /// NM_032440	---	AL834245 // Homo sapiens mRNA; cDNA DKFZp451A142 (from clone DKFZp451A142); complete cds. // gb // 11 // --- /// BC053359 // Homo sapiens ligand dependent nuclear receptor corepressor, mRNA (cDNA clone MGC:61698 IMAGE:6009825), complete cds. // gb // 11 // --- /// ENST00000356016 // cdna:known chromosome:GRCh37:10:98592799:98718648:1 gene:ENSG00000196233 gene_biotype:protein_coding transcript_bio…	ENST00000463415 // ensembl // 3 // Cross Hyb Matching Probes /// OTTHUMT00000049633 // vega // 3 // Cross Hyb Matching Probes
11728681_s_at	PAIP1	NM_006451	-1.57081	0.018079	0.725064	2.37419	3.02569	2.24689	2.46818	2.4075	3.07062	2.60584	3.40063	chr5:43526368-43557195 (-) // 96.94 // p12	PAIP1	chr5p12	ENSG00000172239 /// ENSG00000174977 /// OTTHUMG00000059049 /// OTTHUMG00000096960	10605	---	605184	NM_006451 /// NM_182789 /// NM_183323	Translation_Factors // GenMAPP	AF013758 // Homo sapiens polyadenylate binding protein-interacting protein-1 (PAIP1) mRNA, complete cds. // gb // 11 // --- /// BC005295 // Homo sapiens poly(A) binding protein interacting protein 1, mRNA (cDNA clone MGC:12360 IMAGE:4052678), complete cds. // gb // 11 // --- /// BC015937 // Homo sapiens poly(A) binding protein interacting protein 1, mRNA (cDNA clone MGC:9141 IMAGE:3922262), compl…	ENST00000514816 // ensembl // 5 // Cross Hyb Matching Probes /// OTTHUMT00000367952 // vega // 5 // Cross Hyb Matching Probes
11729062_a_at	PDGFA	NM_002607	-1.69288	0.0222757	0.725064	3.40748	4.16696	3.19316	3.31777	3.71153	3.82998	3.98784	4.68306	chr7:536898-559481 (-) // 88.1 // p22.3	PDGFA	chr7p22	ENSG00000197461 /// OTTHUMG00000151412	5154	---	173430	NM_002607 /// NM_033023	---	ENST00000402802 // cdna:known chromosome:GRCh37:7:536895:559046:-1 gene:ENSG00000197461 gene_biotype:protein_coding transcript_biotype:protein_coding // ensembl // 11 // --- /// NM_002607 // Homo sapiens platelet-derived growth factor alpha polypeptide (PDGFA), transcript variant 1, mRNA. // refseq // 11 // --- /// NM_033023 // Homo sapiens platelet-derived growth factor alpha polypeptide (PDGFA)…	---
11729632_a_at	YBX3	NM_001145426	-2.20532	0.0466755	0.725064	4.80846	5.94944	4.797	4.67372	4.95466	5.97951	4.93177	6.93705	chr12:10851685-10876047 (-) // 90.76 // p13.2	YBX3	chr12p13.1	ENSG00000060138 /// OTTHUMG00000168409	8531	---	603437	NM_001145426 /// NM_003651	---	AB209896 // Homo sapiens mRNA for CSDA protein variant protein. // gb // 11 // --- /// BC008801 // Homo sapiens cold shock domain protein A, mRNA (cDNA clone MGC:3872 IMAGE:3634981), complete cds. // gb // 11 // --- /// BC009744 // Homo sapiens cold shock domain protein A, mRNA (cDNA clone MGC:10359 IMAGE:3835480), complete cds. // gb // 11 // --- /// BC015564 // Homo sapiens cold shock domain pr…	ENST00000546164 // ensembl // 3 // Cross Hyb Matching Probes /// OTTHUMT00000399631 // vega // 3 // Cross Hyb Matching Probes
11729801_at	EIF1AD	NM_001242481	-1.94171	0.0302001	0.725064	3.83744	4.79477	3.61985	3.85016	4.04231	4.88471	4.04231	5.45728	chr11:65764015-65769647 (-) // 61.28 // q13.1	EIF1AD	chr11q13.1	ENSG00000175376 /// OTTHUMG00000166671	84285	---	---	NM_001242481 /// NM_001242482 /// NM_001242483 /// NM_001242484 /// NM_001242485 /// NM_001242486 /// NM_032325	---	ENST00000312234 // cdna:known chromosome:GRCh37:11:65764016:65769628:-1 gene:ENSG00000175376 gene_biotype:protein_coding transcript_biotype:protein_coding // ensembl // 9 // --- /// ENST00000526451 // cdna:known chromosome:GRCh37:11:65764016:65769627:-1 gene:ENSG00000175376 gene_biotype:protein_coding transcript_biotype:protein_coding // ensembl // 9 // --- /// NM_001242481 // Homo sapiens eukary…	---
11730781_a_at	SCRN1	NM_001145513	-1.78864	0.0410942	0.725064	4.03155	4.87041	4.16822	3.54143	4.38499	4.7799	4.3696	5.46174	chr7:29959724-30029425 (-) // 99.05 // p14.3	SCRN1	chr7p14.3-p14.1	ENSG00000136193 /// OTTHUMG00000097093	9805	---	614965	NM_001145513 /// NM_001145514 /// NM_001145515 /// NM_014766	---	AB071705 // Homo sapiens SCRN1 mRNA for serenin 1, complete cds. // gb // 11 // --- /// BC040492 // Homo sapiens secernin 1, mRNA (cDNA clone MGC:33750 IMAGE:5314711), complete cds. // gb // 11 // --- /// ENST00000242059 // cdna:known chromosome:GRCh37:7:29959719:30029414:-1 gene:ENSG00000136193 gene_biotype:protein_coding transcript_biotype:protein_coding // ensembl // 11 // --- /// ENST00000426…	---
11732278_at	FOXP1	NM_001012505	-1.66184	0.0340906	0.725064	8.53172	9.2645	8.34915	8.93891	8.3071	9.04165	8.96655	9.7853	chr3:71004732-71633140 (-) // 97.21 // p13	FOXP1	chr3p14.1	ENSG00000114861 /// OTTHUMG00000158803	27086	---	605515 /// 613670	NM_001012505 /// NM_001244808 /// NM_001244810 /// NM_001244812 /// NM_001244813 /// NM_001244814 /// NM_001244815 /// NM_001244816 /// NM_032682	---	ENST00000318789 // cdna:known chromosome:GRCh37:3:71003844:71633140:-1 gene:ENSG00000114861 gene_biotype:protein_coding transcript_biotype:protein_coding // ensembl // 11 // --- /// NM_001244808 // Homo sapiens forkhead box P1 (FOXP1), transcript variant 3, mRNA. // refseq // 11 // --- /// NM_001244810 // Homo sapiens forkhead box P1 (FOXP1), transcript variant 4, mRNA. // refseq // 11 // --- ///…	---
11732370_a_at	CUX1	NM_001202543	-1.71918	0.0228706	0.725064	7.89601	8.67773	7.85624	8.31935	7.51242	8.43898	8.48749	9.10672	chr7:101559392-101894560 (+) // 96.23 // q22.1	CUX1	chr7q22.1	ENSG00000257923 /// ENSG00000259938 /// OTTHUMG00000157129 /// OTTHUMG00000174509	1523	---	116896	NM_001202543 /// NM_001202544 /// NM_001202545 /// NM_001202546 /// NM_001913 /// NM_181500 /// NM_181552	---	ENST00000292535 // cdna:known chromosome:GRCh37:7:101460882:101901513:1 gene:ENSG00000257923 gene_biotype:protein_coding transcript_biotype:protein_coding // ensembl // 11 // --- /// ENST00000360264 // cdna:known chromosome:GRCh37:7:101459291:101901513:1 gene:ENSG00000257923 gene_biotype:protein_coding transcript_biotype:protein_coding // ensembl // 11 // --- /// ENST00000568166 // cdna:known chr…	BC066592 // gb // 2 // Cross Hyb Matching Probes
11732688_x_at	UBXN2A	NM_181713	-1.54044	0.0353139	0.725064	2.32281	2.94615	2.49935	2.13	2.33907	3.16199	2.43388	3.24259	chr2:24162999-24224061 (+) // 70.69 // p23.3	UBXN2A	chr2p23.3	ENSG00000173960 /// OTTHUMG00000125497	165324	---	---	NM_181713	---	BC037901 // Homo sapiens UBX domain protein 2A, mRNA (cDNA clone IMAGE:5276217). // gb // 11 // --- /// BC092484 // Homo sapiens UBX domain protein 2A, mRNA (cDNA clone MGC:104673 IMAGE:30531568), complete cds. // gb // 11 // --- /// ENST00000309033 // cdna:known chromosome:GRCh37:2:24163289:24227779:1 gene:ENSG00000173960 gene_biotype:protein_coding transcript_biotype:protein_coding // ensembl /…	---
11736225_a_at	SPATS2	NM_023071	-3.08278	0.0277614	0.725064	6.22306	7.84729	6.24505	6.44615	5.97798	7.4088	6.8879	9.24517	chr12:49760687-49921207 (+) // 88.18 // q13.12	SPATS2	chr12q13.12	ENSG00000123352 /// OTTHUMG00000169419	65244	---	611667	NM_023071	---	AK292334 // Homo sapiens cDNA FLJ77753 complete cds, highly similar to Homo sapiens spermatogenesis associated, serine-rich 2, mRNA. // gb // 11 // --- /// AL833614 // Homo sapiens mRNA; cDNA DKFZp686D0473 (from clone DKFZp686D0473). // gb // 11 // --- /// BC017767 // Homo sapiens spermatogenesis associated, serine-rich 2, mRNA (cDNA clone IMAGE:4696211), with apparent retained intron. // gb // 1…	ENST00000549538 // ensembl // 7 // Cross Hyb Matching Probes /// ENST00000550643 // ensembl // 4 // Cross Hyb Matching Probes /// ENST00000548710 // ensembl // 7 // Cross Hyb Matching Probes /// ENST00000549298 // ensembl // 4 // Cross Hyb Matching Probes /// ENST00000551540 // ensembl // 8 // Cross Hyb Matching Probes /// ENST00000548777 // ensembl // 4 // Cross Hyb Matching Probes /// ENST00000…
11736798_a_at	RUNX1T1	NM_001198625	-1.7687	0.0295552	0.725064	7.51433	8.33702	7.37888	8.07032	7.09379	8.22517	8.03179	8.7541	chr8:92971151-93107731 (-) // 94.86 // q21.3	RUNX1T1	chr8q22	ENSG00000079102 /// OTTHUMG00000164066	862	---	133435	NM_001198625 /// NM_001198626 /// NM_001198627 /// NM_001198628 /// NM_001198629 /// NM_001198630 /// NM_001198631 /// NM_001198632 /// NM_001198633 /// NM_001198634 /// NM_001198679 /// NM_004349 /// NM_175634 /// NM_175635 /// NM_175636	---	D43638 // Homo sapiens mRNA for MTG8a protein, complete cds. // gb // 10 // --- /// ENST00000265814 // cdna:known chromosome:GRCh37:8:92971152:93088364:-1 gene:ENSG00000079102 gene_biotype:protein_coding transcript_biotype:protein_coding // ensembl // 11 // --- /// ENST00000396218 // cdna:known chromosome:GRCh37:8:92971152:93075191:-1 gene:ENSG00000079102 gene_biotype:protein_coding transcript_bi…	---
11737769_a_at	MYO1C	NM_001080779	-1.83967	0.0432724	0.725064	4.61589	5.49534	5.17006	4.54255	4.13506	5.54444	4.92948	6.0121	chr17:1367481-1389495 (-) // 87.7 // p13.3	MYO1C	chr17p13.3	ENSG00000197879 /// OTTHUMG00000090323	4641	---	606538	NM_001080779 /// NM_001080950 /// NM_033375	---	AK292910 // Homo sapiens cDNA FLJ77245 complete cds, highly similar to Homo sapiens myosin IC (MYO1C), mRNA. // gb // 11 // --- /// AK295761 // Homo sapiens cDNA FLJ53573 complete cds, highly similar to Myosin Ic. // gb // 11 // --- /// AK304782 // Homo sapiens cDNA FLJ52405 complete cds, highly similar to Myosin Ic. // gb // 11 // --- /// BC044891 // Homo sapiens myosin IC, mRNA (cDNA clone MGC:…	---
11739091_a_at	LUC7L3	NM_006107	-1.65063	0.00215559	0.725064	5.21983	5.94285	5.21322	5.37271	5.07357	5.78777	5.85507	6.18571	chr17:48796975-48830072 (+) // 94.86 // q21.33	LUC7L3	chr17q21.33	ENSG00000108848 /// OTTHUMG00000162257	51747	---	609434	NM_006107 /// NM_016424	---	AB034205 // Homo sapiens mRNA for cisplatin resistance-associated overexpressed protein, complete cds. // gb // 10 // --- /// AK290540 // Homo sapiens cDNA FLJ77715 complete cds, highly similar to Homo sapiens cisplatin resistance-associated overexpressed protein(LUC7A), mRNA. // gb // 11 // --- /// AK295983 // Homo sapiens cDNA FLJ59548 complete cds, highly similar to Cisplatin resistance-associ…	n333007 // noncode // 5 // Cross Hyb Matching Probes /// AF147357 // gb // 7 // Cross Hyb Matching Probes /// ENST00000508218 // ensembl // 4 // Cross Hyb Matching Probes /// ENST00000509335 // ensembl // 1 // Cross Hyb Matching Probes /// ENST00000504563 // ensembl // 4 // Cross Hyb Matching Probes /// ENST00000505619 // ensembl // 4 // Cross Hyb Matching Probes /// ENST00000510984 // ensembl //…
11739231_a_at	TMEM106B	NM_001134232	-1.64635	0.00898937	0.725064	2.20237	2.92164	2.21954	2.11523	2.27233	3.16957	2.4872	3.10816	chr7:12250828-12276890 (+) // 94.84 // p21.3	TMEM106B	chr7p21.3	ENSG00000106460 /// OTTHUMG00000125537	54664	---	613413	NM_001134232 /// NM_018374	---	AK001834 // Homo sapiens cDNA FLJ10972 fis, clone PLACE1001000. // gb // 11 // --- /// BC028108 // Homo sapiens transmembrane protein 106B, mRNA (cDNA clone IMAGE:5248476), partial cds. // gb // 11 // --- /// BC033901 // Homo sapiens transmembrane protein 106B, mRNA (cDNA clone MGC:33727 IMAGE:5263860), complete cds. // gb // 11 // --- /// BC039741 // Homo sapiens transmembrane protein 106B, mRNA…	---
11739275_x_at	PAK2	NM_002577	-2.12252	0.0437331	0.725064	5.96186	7.04764	6.07094	6.28224	5.53239	6.45592	6.6522	8.03478	chr3:196466727-196559516 (+) // 93.28 // q29	PAK2	chr3q29	ENSG00000180370 /// OTTHUMG00000155534	5062	EC:2.7.11.1	605022	NM_002577	Integrin-mediated_cell_adhesion_KEGG // GenMAPP	AK291339 // Homo sapiens cDNA FLJ75088 complete cds, highly similar to Homo sapiens p21 (CDKN1A)-activated kinase 2 (PAK2), mRNA. // gb // 10 // --- /// BC069613 // Homo sapiens p21 protein (Cdc42/Rac)-activated kinase 2, mRNA (cDNA clone MGC:97077 IMAGE:7262289), complete cds. // gb // 9 // --- /// ENST00000327134 // cdna:known chromosome:GRCh37:3:196466728:196559518:1 gene:ENSG00000180370 gene_…	TCONS_l2_00008911-XLOC_l2_004837 // broad-tucp // 3 // Cross Hyb Matching Probes /// uc010tzj.1 // ucsc_genes // 4 // Cross Hyb Matching Probes /// n345298 // noncode // 4 // Cross Hyb Matching Probes /// n386770 // noncode // 4 // Cross Hyb Matching Probes /// NR_027053 // refseq // 4 // Cross Hyb Matching Probes /// GENSCAN00000023325 // ensembl // 8 // Cross Hyb Matching Probes /// GENSCAN0000…
11739973_s_at	NUAK1	NM_014840	-1.58628	0.0345768	0.725064	6.05576	6.72141	6.14948	6.02122	5.9966	6.66807	6.23959	7.25656	chr12:106457117-106533811 (-) // 96.1 // q23.3	NUAK1	chr12q23.3	ENSG00000074590 /// OTTHUMG00000169763	9891	EC:2.7.11.1	608130	NM_014840	---	BC152462 // Homo sapiens NUAK family, SNF1-like kinase, 1, mRNA (cDNA clone MGC:176719 IMAGE:8862598), complete cds. // gb // 11 // --- /// ENST00000261402 // cdna:known chromosome:GRCh37:12:106457118:106533811:-1 gene:ENSG00000074590 gene_biotype:protein_coding transcript_biotype:protein_coding // ensembl // 11 // --- /// NM_014840 // Homo sapiens NUAK family, SNF1-like kinase, 1 (NUAK1), mRNA. …	---
11741271_a_at	GOPC	NM_001017408	-1.81131	0.0308492	0.725064	2.07881	2.93585	2.04013	2.00932	2.18699	3.13817	2.20252	3.46686	chr6:117881431-117923693 (-) // 99.98 // q22.1	GOPC	chr6q21	ENSG00000047932 /// OTTHUMG00000015457	57120	---	606845	NM_001017408 /// NM_020399	---	AB209385 // Homo sapiens mRNA for golgi associated PDZ and coiled-coil motif containing protein variant protein. // gb // 11 // --- /// AJ420540 // Homo sapiens mRNA full length insert cDNA clone EUROIMAGE 1029970. // gb // 11 // --- /// AY033606 // Homo sapiens fused in glioblastoma mRNA, complete cds. // gb // 11 // --- /// ENST00000052569 // cdna:known chromosome:GRCh37:6:117881432:117923691:-…	---
11741320_a_at	DIABLO	NM_001278302	-1.55203	0.0435361	0.725064	5.7202	6.35435	5.57006	5.8471	5.74344	6.27931	5.88889	6.89486	chr12:122692209-122712068 (-) // 96.48 // q24.31	DIABLO	chr12q24.31	ENSG00000184047 /// ENSG00000256861 /// OTTHUMG00000157014 /// OTTHUMG00000168918	56616	---	605219 /// 614152	NM_001278302 /// NM_001278303 /// NM_001278304 /// NM_001278342 /// NM_019887 /// NM_138929 /// NM_138930 /// NR_024600 /// NR_024601	---	AF262240 // Homo sapiens Smac mRNA, complete cds; nuclear gene for mitochondrial product. // gb // 11 // --- /// AK001399 // Homo sapiens cDNA FLJ10537 fis, clone NT2RP2001119, highly similar to Diablo homolog, mitochondrial precursor. // gb // 11 // --- /// AK222664 // Homo sapiens mRNA for diablo isoform 1 precursor variant, clone: CBL08562. // gb // 11 // --- /// AL833244 // Homo sapiens mRNA;…	AK095746 // gb // 11 // Negative Strand Matching Probes /// ENST00000546192 // ensembl // 11 // Negative Strand Matching Probes /// OTTHUMT00000401596 // vega // 11 // Negative Strand Matching Probes
11741357_s_at	FNDC3A	NM_001079673	-1.67533	0.0251126	0.725064	5.23727	5.98172	5.04907	5.21387	5.44887	5.71207	5.67988	6.5532	chr13:49684437-49783915 (+) // 97.91 // q14.2	FNDC3A	chr13q14.2	ENSG00000102531 /// OTTHUMG00000016911	22862	---	---	NM_001079673 /// NM_001278438 /// NM_014923 /// NR_103528	---	BC051029 // Homo sapiens fibronectin type III domain containing 3A, mRNA (cDNA clone IMAGE:5579201), containing frame-shift errors. // gb // 11 // --- /// BX640739 // Homo sapiens mRNA; cDNA DKFZp686B12112 (from clone DKFZp686B12112). // gb // 11 // --- /// ENST00000337156 // cdna:known chromosome:GRCh37:13:49550939:49783888:1 gene:ENSG00000102531 gene_biotype:protein_coding transcript_biotype:pr…	---
11741576_a_at	LEMD2	NM_001143944	-1.57791	0.0337984	0.725064	5.08072	5.73874	5.20991	4.85008	5.18218	5.48452	5.45568	6.27602	chr6:33738990-33754778 (-) // 97.49 // p21.31	LEMD2	chr6p21.31	ENSG00000161904 /// OTTHUMG00000014535	221496	---	---	NM_001143944 /// NM_181336	---	AK127084 // Homo sapiens cDNA FLJ45141 fis, clone BRAWH3040695, weakly similar to Inner nuclear membrane protein Man1. // gb // 11 // --- /// BC051803 // Homo sapiens LEM domain containing 2, mRNA (cDNA clone MGC:57747 IMAGE:5240212), complete cds. // gb // 11 // --- /// ENST00000293760 // cdna:known chromosome:GRCh37:6:33738979:33756913:-1 gene:ENSG00000161904 gene_biotype:protein_coding transcr…	AF318349 // gb // 11 // Negative Strand Matching Probes
11741648_s_at	MBNL1	NM_021038	-1.60941	0.035151	0.725064	7.1539	7.84043	6.97134	7.39909	7.09125	7.77347	7.38621	8.3616	chr3:152017193-152183568 (+) // 97.9 // q25.1	MBNL1	chr3q25	ENSG00000152601 /// OTTHUMG00000159163	4154	---	606516	NM_021038 /// NM_207292 /// NM_207293 /// NM_207294 /// NM_207295 /// NM_207296 /// NM_207297	---	AF255334 // Homo sapiens EXP35 mRNA, complete cds. // gb // 11 // --- /// AL832395 // Homo sapiens mRNA; cDNA DKFZp667M1012 (from clone DKFZp667M1012). // gb // 11 // --- /// BC043493 // Homo sapiens muscleblind-like (Drosophila), mRNA (cDNA clone MGC:49874 IMAGE:6044671), complete cds. // gb // 11 // --- /// BC050535 // Homo sapiens muscleblind-like (Drosophila), mRNA (cDNA clone MGC:57586 IMAGE…	---
11741668_x_at	NONO	NM_001145408	-1.94688	0.0358281	0.725064	5.36519	6.32636	5.75904	5.04907	5.28747	6.64286	5.5301	6.80611	chrX:70503041-70521016 (+) // 87.1 // q13.1	NONO	chrXq13.1	ENSG00000147140 /// OTTHUMG00000021798	4841	---	300084	NM_001145408 /// NM_001145409 /// NM_001145410 /// NM_007363	mRNA_processing_Reactome // GenMAPP	AK055406 // Homo sapiens cDNA FLJ30844 fis, clone FEBRA2002601, weakly similar to 54 KDA NUCLEAR RNA-BINDING PROTEIN. // gb // 11 // --- /// AK291140 // Homo sapiens cDNA FLJ76817 complete cds, highly similar to Homo sapiens non-POU domain containing, octamer-binding (NONO), mRNA. // gb // 11 // --- /// AK297144 // Homo sapiens cDNA FLJ56109 complete cds, highly similar to Non-POU domain-containi…	BC069616 // gb // 8 // Cross Hyb Matching Probes /// BC069639 // gb // 8 // Cross Hyb Matching Probes /// CR456761 // gb // 3 // Cross Hyb Matching Probes /// L14599 // gb // 5 // Cross Hyb Matching Probes /// GENSCAN00000010726 // ensembl // 3 // Cross Hyb Matching Probes
11742726_a_at	TMEM87A	NM_001110503	-1.58923	0.0303125	0.725064	3.3005	3.96883	3.33393	3.11688	3.4507	3.82515	3.58803	4.49331	chr15:42502725-42565861 (-) // 96.53 // q15.1	TMEM87A	chr15q15.1	ENSG00000103978 /// OTTHUMG00000172783	25963	---	---	NM_001110503 /// NM_015497	---	AK289591 // Homo sapiens cDNA FLJ76697 complete cds. // gb // 10 // --- /// AK290484 // Homo sapiens cDNA FLJ76707 complete cds, highly similar to Homo sapiens transmembrane protein 87A, mRNA. // gb // 11 // --- /// AK297816 // Homo sapiens cDNA FLJ58594 complete cds. // gb // 11 // --- /// BC069240 // Homo sapiens transmembrane protein 87A, mRNA (cDNA clone MGC:78494 IMAGE:4650822), complete cds…	AK290150 // gb // 6 // Cross Hyb Matching Probes
11742950_s_at	CNOT8	NM_004779	-1.5766	0.0206652	0.725064	1.94967	2.60649	1.90645	1.92778	2.01479	2.52491	2.22065	3.07391	chr5:154237511-154256352 (+) // 91.62 // q33.2	CNOT8	chr5q31-q33	ENSG00000155508 /// OTTHUMG00000130192	9337	EC:3.1.13.4	603731	NM_004779	---	AF053318 // Homo sapiens CCR4-associated factor 1 (POP2) mRNA, complete cds. // gb // 11 // --- /// AF087844 // Homo sapiens CAF2 mRNA, complete cds. // gb // 11 // --- /// BC008916 // Homo sapiens cDNA clone IMAGE:3620078, **** WARNING: chimeric clone ****. // gb // 11 // --- /// BC017366 // Homo sapiens CCR4-NOT transcription complex, subunit 8, mRNA (cDNA clone MGC:1191 IMAGE:3506054), complet…	---
11743300_a_at	SRP72	NM_001267722	-1.55756	0.0177268	0.725064	3.49353	4.13281	3.54068	3.69307	3.24683	3.89472	3.98961	4.5141	chr4:57333501-57369841 (+) // 96.93 // q12	SRP72	chr4q11	ENSG00000174780 /// OTTHUMG00000128843	6731	---	602122 /// 614675	NM_001267722 /// NM_006947	---	AF038851 // Homo sapiens putative signal recognition particle mRNA, complete cds. // gb // 11 // --- /// AF069765 // Homo sapiens signal recognition particle 72 (SRP72) mRNA, complete cds. // gb // 11 // --- /// AF077019 // Homo sapiens signal recognition particle 72 (SRP72) mRNA, complete cds. // gb // 11 // --- /// BX537991 // Homo sapiens mRNA; cDNA DKFZp686A04192 (from clone DKFZp686A04192); …	TCONS_l2_00024999-XLOC_l2_013181 // broad-tucp // 1 // Cross Hyb Matching Probes /// TCONS_l2_00024998-XLOC_l2_013181 // broad-tucp // 2 // Cross Hyb Matching Probes /// GENSCAN00000008596 // ensembl // 7 // Cross Hyb Matching Probes /// ENST00000344851 // ensembl // 2 // Cross Hyb Matching Probes /// ENST00000580060 // ensembl // 2 // Cross Hyb Matching Probes /// OTTHUMT00000447590 // vega // 2…
11743412_at	OTUD1	NM_001145373	-1.62786	0.0114171	0.725064	4.49662	5.1996	4.54066	4.35396	4.59525	5.27048	4.78927	5.53905	chr10:23728034-23731308 (+) // 86.94 // p12.2	OTUD1	chr10p12.2	ENSG00000165312 /// OTTHUMG00000017819	220213	---	612022	NM_001145373	---	ENST00000376495 // cdna:known chromosome:GRCh37:10:23728198:23731308:1 gene:ENSG00000165312 gene_biotype:protein_coding transcript_biotype:protein_coding // ensembl // 11 // --- /// NM_001145373 // Homo sapiens OTU domain containing 1 (OTUD1), mRNA. // refseq // 11 // --- /// OTTHUMT00000047215 // cdna:all chromosome:VEGA52:10:23728387:23731319:1 Gene:OTTHUMG00000017819 // vega // 11 // --- /// u…	---
11743459_x_at	HDLBP	NM_001243900	-1.5567	0.0458185	0.725064	7.29311	7.9316	7.44651	7.37356	7.05926	7.75743	7.54379	8.49358	chr2:242166701-242255254 (-) // 99.46 // q37.3	HDLBP	chr2q37.3	ENSG00000115677 /// OTTHUMG00000133391	3069	---	142695	NM_001243900 /// NM_005336 /// NM_203346	---	AK131375 // Homo sapiens cDNA FLJ16432 fis, clone BRACE3010076, highly similar to Vigilin. // gb // 9 // --- /// AK300312 // Homo sapiens cDNA FLJ56889 complete cds, moderately similar to Vigilin. // gb // 11 // --- /// BC001179 // Homo sapiens high density lipoprotein binding protein, mRNA (cDNA clone MGC:2301 IMAGE:3528704), complete cds. // gb // 11 // --- /// ENST00000310931 // cdna:known chr…	AK092755 // gb // 8 // Cross Hyb Matching Probes /// ENST00000373292 // ensembl // 7 // Cross Hyb Matching Probes /// ENST00000442730 // ensembl // 8 // Cross Hyb Matching Probes /// ENST00000494862 // ensembl // 7 // Cross Hyb Matching Probes /// ENST00000488013 // ensembl // 3 // Cross Hyb Matching Probes /// ENST00000470482 // ensembl // 2 // Cross Hyb Matching Probes /// OTTHUMT00000323296 //…
11743463_a_at	CHD4	NM_001273	-1.56375	0.0159873	0.725064	5.69545	6.34046	5.54123	5.98586	5.55928	6.03605	6.33848	6.64686	chr12:6679247-6716642 (-) // 99.15 // p13.31	CHD4	chr12p13	ENSG00000111642 /// OTTHUMG00000169164	1108	EC:3.6.4.12	603277	NM_001273	---	BC038596 // Homo sapiens chromodomain helicase DNA binding protein 4, mRNA (cDNA clone MGC:46187 IMAGE:5528023), complete cds. // gb // 11 // --- /// ENST00000309577 // cdna:known chromosome:GRCh37:12:6679249:6716551:-1 gene:ENSG00000111642 gene_biotype:protein_coding transcript_biotype:protein_coding // ensembl // 11 // --- /// ENST00000357008 // cdna:known chromosome:GRCh37:12:6679249:6716551:-…	ENST00000535810 // ensembl // 5 // Cross Hyb Matching Probes /// OTTHUMT00000402640 // vega // 5 // Cross Hyb Matching Probes
11743491_x_at	KTN1	NM_001079521	-1.61634	0.0274932	0.725064	3.32932	4.02206	3.16569	3.28006	3.54221	3.98181	3.57659	4.50777	chr14:56046924-56151297 (+) // 97.3 // q22.3	KTN1	chr14q22.1	ENSG00000126777 /// OTTHUMG00000140312	3895	---	600381	NM_001079521 /// NM_001079522 /// NM_001271014 /// NM_004986 /// NM_182926 /// NR_073128 /// NR_073129	---	AK125499 // Homo sapiens cDNA FLJ43510 fis, clone PERIC2003720, highly similar to Kinectin. // gb // 10 // --- /// AK300703 // Homo sapiens cDNA FLJ55573 complete cds, highly similar to Kinectin. // gb // 10 // --- /// AK302797 // Homo sapiens cDNA FLJ61494 complete cds, highly similar to Kinectin. // gb // 9 // --- /// AK308272 // Homo sapiens cDNA, FLJ98220. // gb // 10 // --- /// AY264265 // H…	uc001xcf.1 // ucsc_genes // 8 // Cross Hyb Matching Probes /// AJ270687 // gb // 2 // Cross Hyb Matching Probes /// AK055870 // gb // 8 // Cross Hyb Matching Probes /// BC112337 // gb // 8 // Cross Hyb Matching Probes /// BX537523 // gb // 6 // Cross Hyb Matching Probes /// ENST00000395308 // ensembl // 8 // Cross Hyb Matching Probes /// ENST00000555506 // ensembl // 2 // Cross Hyb Matching Probe…
11743684_a_at	RABGAP1	NM_012197	-1.93367	0.0470665	0.725064	3.48989	4.44123	3.45968	3.20232	3.80768	3.93718	4.04377	5.34276	chr9:125703287-125867145 (+) // 97.07 // q33.2	RABGAP1	chr9q34.11	ENSG00000011454 /// OTTHUMG00000020633	23637	---	---	NM_012197	---	AF088073 // Homo sapiens full length insert cDNA clone ZD96A04. // gb // 10 // --- /// BC054492 // Homo sapiens RAB GTPase activating protein 1, mRNA (cDNA clone MGC:54135 IMAGE:5785896), complete cds. // gb // 11 // --- /// ENST00000373647 // cdna:known chromosome:GRCh37:9:125703288:125867145:1 gene:ENSG00000011454 gene_biotype:protein_coding transcript_biotype:protein_coding // ensembl // 11 //…	---
11743729_at	CCDC47	NM_020198	-1.55486	0.0413935	0.725064	3.8017	4.43849	3.84786	3.68516	3.87207	4.51221	3.89556	4.90769	chr17:61822614-61851135 (-) // 95.13 // q23.3	CCDC47	chr17q23.3	ENSG00000108588 /// OTTHUMG00000178933	57003	---	---	NM_020198	---	AF226054 // Homo sapiens GK001 (GK001) mRNA, complete cds. // gb // 11 // --- /// ENST00000225726 // cdna:known chromosome:GRCh37:17:61822610:61851135:-1 gene:ENSG00000108588 gene_biotype:protein_coding transcript_biotype:protein_coding // ensembl // 11 // --- /// NM_020198 // Homo sapiens coiled-coil domain containing 47 (CCDC47), mRNA. // refseq // 11 // --- /// OTTHUMT00000444016 // cdna:all c…	---
11743738_a_at	NR3C1	NM_000176	-1.6753	0.0459457	0.725064	3.6971	4.44152	3.91511	3.54006	3.63612	4.37585	3.86711	5.0816	chr5:142657498-142815077 (-) // 99.41 // q31.3	NR3C1	chr5q31.3	ENSG00000113580 /// OTTHUMG00000129677	2908	---	138040	NM_000176 /// NM_001018074 /// NM_001018075 /// NM_001018076 /// NM_001018077 /// NM_001020825 /// NM_001024094 /// NM_001204258 /// NM_001204259 /// NM_001204260 /// NM_001204261 /// NM_001204262 /// NM_001204263 /// NM_001204264 /// NM_001204265	Apoptosis_KEGG // GenMAPP /// Nuclear_Receptors // GenMAPP	AB307716 // Homo sapiens NR3C1 mRNA for glucocorticoid receptor, complete cds. // gb // 11 // --- /// BC015610 // Homo sapiens nuclear receptor subfamily 3, group C, member 1 (glucocorticoid receptor), mRNA (cDNA clone MGC:23072 IMAGE:4810424), complete cds. // gb // 11 // --- /// BX640610 // Homo sapiens mRNA; cDNA DKFZp686J22179 (from clone DKFZp686J22179). // gb // 11 // --- /// BX648553 // Ho…	---
11744133_s_at	ZSWIM6	NM_020928	-1.50984	0.0456172	0.725064	8.07757	8.67196	7.63825	8.57386	8.0206	8.57323	8.85286	8.58979	chr5:60628099-60841999 (+) // 91.81 // q12.1	ZSWIM6	chr5q12.1	ENSG00000130449 /// OTTHUMG00000162388	57688	---	---	NM_020928	---	ENST00000252744 // cdna:novel chromosome:GRCh37:5:60628100:60841997:1 gene:ENSG00000130449 gene_biotype:protein_coding transcript_biotype:protein_coding // ensembl // 11 // --- /// NM_020928 // Homo sapiens zinc finger, SWIM-type containing 6 (ZSWIM6), mRNA. // refseq // 11 // --- /// OTTHUMT00000368710 // cdna:all chromosome:VEGA52:5:60628100:60841997:1 Gene:OTTHUMG00000162388 // vega // 11 // -…	---
11744456_s_at	GSK3B	NM_001146156	-1.58309	0.0451369	0.725064	5.96336	6.6261	5.68897	6.44757	5.75353	6.37383	6.45472	7.04975	chr3:119545240-119813386 (-) // 95.38 // q13.33	GSK3B	chr3q13.3	ENSG00000082701 /// OTTHUMG00000133765	2932	EC:2.7.11.1 /// EC:2.7.11.26	605004	NM_001146156 /// NM_002093	Cell_cycle_KEGG // GenMAPP /// Glycogen_Metabolism // GenMAPP /// Wnt_signaling // GenMAPP	AK290897 // Homo sapiens cDNA FLJ75266 complete cds, highly similar to Homo sapiens glycogen synthase kinase 3 beta, mRNA. // gb // 11 // --- /// BC000251 // Homo sapiens glycogen synthase kinase 3 beta, mRNA (cDNA clone MGC:1736 IMAGE:3357620), complete cds. // gb // 11 // --- /// BC012760 // Homo sapiens glycogen synthase kinase 3 beta, mRNA (cDNA clone MGC:16182 IMAGE:3637163), complete cds. /…	n333304 // noncode // 8 // Cross Hyb Matching Probes /// n335675 // noncode // 8 // Cross Hyb Matching Probes /// ENST00000474830 // ensembl // 3 // Cross Hyb Matching Probes /// OTTHUMT00000319789 // vega // 3 // Cross Hyb Matching Probes
11744473_x_at	BAG6	NM_001098534	-1.6845	0.0373546	0.725064	7.4238	8.17613	7.55066	7.35396	7.36679	7.72567	7.94858	8.85413	chr6:31606817-31620428 (-) // 97.72 // p21.33	BAG6	chr6p21.3	ENSG00000096155 /// ENSG00000204463 /// ENSG00000227761 /// ENSG00000228760 /// ENSG00000229524 /// ENSG00000233348 /// ENSG00000234651 /// OTTHUMG00000031171 /// OTTHUMG00000031455 /// OTTHUMG00000137392 /// OTTHUMG00000149124 /// OTTHUMG00000149381 /// OTTHUMG00000149640 /// OTTHUMG00000149936	7917	---	142590	NM_001098534 /// NM_001199697 /// NM_001199698 /// NM_004639 /// NM_080702 /// NM_080703	---	AK302695 // Homo sapiens cDNA FLJ60983 complete cds, highly similar to Large proline-rich protein BAT3. // gb // 9 // --- /// AK304879 // Homo sapiens cDNA FLJ61584 complete cds, highly similar to Large proline-rich protein BAT3. // gb // 11 // --- /// BC003133 // Homo sapiens HLA-B associated transcript 3, mRNA (cDNA clone MGC:3619 IMAGE:2957896), complete cds. // gb // 10 // --- /// ENST0000021…	ENST00000497467 // ensembl // 7 // Cross Hyb Matching Probes /// ENST00000490233 // ensembl // 2 // Cross Hyb Matching Probes /// ENST00000415721 // ensembl // 8 // Cross Hyb Matching Probes /// ENST00000481696 // ensembl // 2 // Cross Hyb Matching Probes /// ENST00000492215 // ensembl // 7 // Cross Hyb Matching Probes /// ENST00000464869 // ensembl // 2 // Cross Hyb Matching Probes /// ENST00000…
11744605_a_at	THOC2	NM_001081550	-1.87504	0.0236214	0.725064	4.60512	5.51203	4.315	4.92419	4.57615	5.52738	4.92579	6.08294	chrX:122735506-122757329 (-) // 75.13 // q25	THOC2	chrXq25-q26.3	ENSG00000125676 /// OTTHUMG00000022334	57187	---	300395	NM_001081550 /// NM_020449	---	AF441770 // Homo sapiens Tho2 mRNA, complete cds. // gb // 11 // --- /// BC072400 // Homo sapiens THO complex 2, mRNA (cDNA clone IMAGE:6043316), complete cds. // gb // 11 // --- /// ENST00000245838 // cdna:known chromosome:GRCh37:X:122734413:122866904:-1 gene:ENSG00000125676 gene_biotype:protein_coding transcript_biotype:protein_coding // ensembl // 11 // --- /// ENST00000355725 // cdna:known ch…	ENST00000441692 // ensembl // 6 // Cross Hyb Matching Probes /// ENST00000464982 // ensembl // 6 // Cross Hyb Matching Probes /// OTTHUMT00000058162 // vega // 6 // Cross Hyb Matching Probes /// OTTHUMT00000058159 // vega // 6 // Cross Hyb Matching Probes
11745322_x_at	FDFT1	NM_004462	-2.43251	0.0487668	0.725064	4.75059	6.03304	4.69726	4.36441	5.19012	5.99844	4.96986	7.13081	chr8:11666652-11696623 (+) // 99.9 // p23.1	FDFT1	chr8p23.1-p22	ENSG00000079459 /// OTTHUMG00000090801	2222	EC:2.5.1.21	184420	NM_004462	Cholesterol_Biosynthesis // GenMAPP	AK057726 // Homo sapiens cDNA FLJ33164 fis, clone UTERU2000542, highly similar to Squalene synthetase (EC 2.5.1.21). // gb // 11 // --- /// AK098208 // Homo sapiens cDNA FLJ40889 fis, clone UTERU2000925. // gb // 9 // --- /// AK293545 // Homo sapiens cDNA FLJ50447 complete cds, highly similar to Squalene synthetase (EC 2.5.1.21). // gb // 10 // --- /// AK296043 // Homo sapiens cDNA FLJ50548 compl…	uc010lsa.1 // ucsc_genes // 1 // Cross Hyb Matching Probes /// AK098682 // gb // 5 // Cross Hyb Matching Probes /// ENST00000525283 // ensembl // 1 // Cross Hyb Matching Probes /// ENST00000529521 // ensembl // 1 // Cross Hyb Matching Probes /// OTTHUMT00000383669 // vega // 1 // Cross Hyb Matching Probes /// OTTHUMT00000383686 // vega // 1 // Cross Hyb Matching Probes /// AY007159 // gb // 11 //…
11745436_a_at	ZNF148	NM_021964	-1.89873	0.0279785	0.725064	6.76978	7.69481	6.34769	7.57056	6.39109	7.65241	7.80541	7.62662	chr3:124951186-125094157 (-) // 92.7 // q21.2	ZNF148	chr3q21	ENSG00000163848 /// OTTHUMG00000159448	7707	---	601897	NM_021964	---	AF039019 // Homo sapiens zinc finger DNA binding protein 89 kDa (ZBP-89) mRNA, complete cds. // gb // 11 // --- /// AF432210 // Homo sapiens CLL-associated antigen KW-10 mRNA, complete cds. // gb // 11 // --- /// BC050260 // Homo sapiens zinc finger protein 148, mRNA (cDNA clone MGC:51834 IMAGE:4423572), complete cds. // gb // 11 // --- /// DQ090088 // Homo sapiens ZBP-89 delta-Nter isoform (ZNF1…	L04282 // gb // 7 // Cross Hyb Matching Probes
11745765_x_at	TCF4	NM_001083962	-1.68824	0.0400205	0.725064	6.4861	7.24162	5.87319	6.774	6.81111	7.00191	7.10938	7.61358	chr18:52894919-52989602 (-) // 94.58 // q21.2	TCF4	chr18q21.1	ENSG00000196628 /// OTTHUMG00000132713	6925	---	602272 /// 610954	NM_001083962 /// NM_001243226 /// NM_001243227 /// NM_001243228 /// NM_001243230 /// NM_001243231 /// NM_001243232 /// NM_001243233 /// NM_001243234 /// NM_001243235 /// NM_001243236 /// NM_003199	---	AK096862 // Homo sapiens cDNA FLJ39543 fis, clone PUAEN2008939, highly similar to TRANSCRIPTION FACTOR 4. // gb // 11 // --- /// AK299169 // Homo sapiens cDNA FLJ58684 complete cds, highly similar to Transcription factor 4. // gb // 9 // --- /// AK300038 // Homo sapiens cDNA FLJ54545 complete cds, highly similar to Transcription factor 4. // gb // 11 // --- /// AK301144 // Homo sapiens cDNA FLJ58…	AK300612 // gb // 6 // Cross Hyb Matching Probes /// AK300636 // gb // 6 // Cross Hyb Matching Probes /// AK316165 // gb // 3 // Cross Hyb Matching Probes /// AB209741 // gb // 6 // Cross Hyb Matching Probes /// BC125084 // gb // 6 // Cross Hyb Matching Probes /// BC125085 // gb // 6 // Cross Hyb Matching Probes /// FR748222 // gb // 5 // Cross Hyb Matching Probes /// GENSCAN00000018494 // ensemb…
11746314_s_at	TCF7L2	NM_001146274	-2.15826	0.0364038	0.725064	3.06764	4.17751	2.86304	3.54585	2.79402	3.76607	3.64973	5.11673	chr10:114709978-114926061 (+) // 93.95 // q25.2	TCF7L2	chr10q25.3	ENSG00000148737 /// OTTHUMG00000019070	6934	---	125853 /// 602228	NM_001146274 /// NM_001146283 /// NM_001146284 /// NM_001146285 /// NM_001146286 /// NM_001198525 /// NM_001198526 /// NM_001198527 /// NM_001198528 /// NM_001198529 /// NM_001198530 /// NM_001198531 /// NM_030756	---	BC032656 // Homo sapiens transcription factor 7-like 2 (T-cell specific, HMG-box), mRNA (cDNA clone MGC:44932 IMAGE:5533185), complete cds. // gb // 11 // --- /// BX648364 // Homo sapiens mRNA; cDNA DKFZp686K06191 (from clone DKFZp686K06191). // gb // 11 // --- /// ENST00000355717 // cdna:known chromosome:GRCh37:10:114710009:114927437:1 gene:ENSG00000148737 gene_biotype:protein_coding transcript_…	ENST00000476887 // ensembl // 6 // Cross Hyb Matching Probes /// OTTHUMT00000050419 // vega // 6 // Cross Hyb Matching Probes
11746414_a_at	FAM107B	NM_031453	-1.69978	0.0458063	0.725064	4.30015	5.0655	4.25379	4.37605	4.27061	5.11382	4.38668	5.696	chr10:14561519-14646417 (-) // 93.85 // p13	FAM107B	chr10p13	ENSG00000065809 /// OTTHUMG00000017709	83641	---	---	NM_031453	---	AK127413 // Homo sapiens cDNA FLJ45505 fis, clone BRTHA2020642, weakly similar to DRR1 protein. // gb // 11 // --- /// AL136885 // Homo sapiens mRNA; cDNA DKFZp434P116 (from clone DKFZp434P116). // gb // 11 // --- /// BC004872 // Homo sapiens family with sequence similarity 107, member B, mRNA (cDNA clone IMAGE:3677618), complete cds. // gb // 11 // --- /// BC064407 // Homo sapiens family with se…	ENST00000487335 // ensembl // 1 // Cross Hyb Matching Probes /// OTTHUMT00000356968 // vega // 1 // Cross Hyb Matching Probes
11746799_a_at	PTPLAD1	NM_016395	-2.21145	0.0451754	0.725064	3.5343	4.67929	3.67317	3.22864	3.70108	4.70986	3.69323	5.63478	chr15:65822819-65868975 (+) // 99.92 // q22.31	PTPLAD1	chr15q22.2	ENSG00000074696 /// OTTHUMG00000172658	51495	EC:4.2.1.134	---	NM_016395	---	AJ271091 // Homo sapiens mRNA for B-ind1 protein (B-ind1 gene). // gb // 11 // --- /// AK074898 // Homo sapiens cDNA FLJ90417 fis, clone NT2RP3000171, weakly similar to Mus musculus partial mRNA for B-IND1 protein (B-ind1 gene). // gb // 11 // --- /// AK299234 // Homo sapiens cDNA FLJ54138 complete cds, highly similar to Homo sapiens butyrate-induced transcript 1 (HSPC121), mRNA. // gb // 11 // -…	AF161470 // gb // 4 // Cross Hyb Matching Probes /// BX648759 // gb // 4 // Cross Hyb Matching Probes
11746897_a_at	CRTAP	NM_006371	-2.163	0.0238351	0.725064	4.05828	5.17132	4.30213	3.64697	4.22573	5.24291	4.40334	5.8677	chr3:33155471-33184655 (+) // 89.76 // p22.3	CRTAP /// LOC100653071	chr3p22.3	ENSG00000170275 /// OTTHUMG00000130746	10491 /// 100653071	---	605497 /// 610682 /// 610854	NM_006371 /// XM_003403765	---	AK298250 // Homo sapiens cDNA FLJ55123 complete cds, highly similar to Cartilage-associated protein precursor. // gb // 11 // --- /// BC008745 // Homo sapiens cartilage associated protein, mRNA (cDNA clone MGC:1926 IMAGE:3347384), complete cds. // gb // 10 // --- /// ENST00000320954 // cdna:known chromosome:GRCh37:3:33155471:33185153:1 gene:ENSG00000170275 gene_biotype:protein_coding transcript_b…	BX648233 // gb // 4 // Cross Hyb Matching Probes /// GENSCAN00000040375 // ensembl // 7 // Cross Hyb Matching Probes
11746911_s_at	CALCOCO2	NM_001261390	-1.5725	0.0357728	0.725064	4.30837	4.96143	4.44968	4.17145	4.30398	5.21421	4.39446	5.27562	chr17:46908395-46940815 (+) // 99.43 // q21.32	CALCOCO2	chr17q21.32	ENSG00000136436 /// OTTHUMG00000160505	10241	---	604587	NM_001261390 /// NM_001261391 /// NM_001261393 /// NM_001261395 /// NM_005831	---	AK298177 // Homo sapiens cDNA FLJ55141 complete cds, highly similar to Homo sapiens nuclear domain 10 protein (NDP52), mRNA. // gb // 11 // --- /// AK304024 // Homo sapiens cDNA FLJ55292 complete cds, highly similar to Homo sapiens nuclear domain 10 protein (NDP52), mRNA. // gb // 11 // --- /// BC004130 // Homo sapiens calcium binding and coiled-coil domain 2, mRNA (cDNA clone MGC:1399 IMAGE:3505…	AK293137 // gb // 3 // Cross Hyb Matching Probes /// ENST00000508679 // ensembl // 3 // Cross Hyb Matching Probes /// ENST00000507306 // ensembl // 4 // Cross Hyb Matching Probes /// OTTHUMT00000360867 // vega // 3 // Cross Hyb Matching Probes /// OTTHUMT00000360890 // vega // 4 // Cross Hyb Matching Probes
11747698_x_at	TCF4	NM_001083962	-1.66206	0.0244402	0.725064	5.41773	6.1507	4.9784	5.58503	5.68976	5.75866	6.25403	6.43941	chr18:52895094-53089743 (-) // 97.67 // q21.2	TCF4	chr18q21.1	ENSG00000196628 /// OTTHUMG00000132713	6925	---	602272 /// 610954	NM_001083962 /// NM_001243226 /// NM_001243227 /// NM_001243228 /// NM_001243230 /// NM_001243231 /// NM_001243232 /// NM_001243233 /// NM_001243234 /// NM_001243235 /// NM_001243236 /// NM_003199	---	AB209741 // Homo sapiens mRNA for transcription factor 4 isoform b variant protein. // gb // 11 // --- /// AK096862 // Homo sapiens cDNA FLJ39543 fis, clone PUAEN2008939, highly similar to TRANSCRIPTION FACTOR 4. // gb // 11 // --- /// AK299169 // Homo sapiens cDNA FLJ58684 complete cds, highly similar to Transcription factor 4. // gb // 11 // --- /// AK300038 // Homo sapiens cDNA FLJ54545 comple…	AK316165 // gb // 7 // Cross Hyb Matching Probes /// GENSCAN00000018494 // ensembl // 6 // Cross Hyb Matching Probes /// ENST00000570177 // ensembl // 7 // Cross Hyb Matching Probes /// OTTHUMT00000421643 // vega // 7 // Cross Hyb Matching Probes
11747742_a_at	MTF2	NM_001164391	-1.75651	0.026091	0.725064	5.74534	6.55806	5.25094	6.31392	5.67117	6.37618	6.43912	6.85888	chr1:93544797-93602349 (+) // 99.66 // p22.1	MTF2	chr1p22.1	ENSG00000143033 /// OTTHUMG00000010161	22823	---	609882	NM_001164391 /// NM_001164392 /// NM_001164393 /// NM_007358	---	AF072814 // Homo sapiens PHD finger DNA binding protein isoform 1 (M96) mRNA, alternatively spliced, complete cds. // gb // 11 // --- /// AF073293 // Homo sapiens M962 protein spliced isoform 2 mRNA, complete cds. // gb // 11 // --- /// AF086908 // Homo sapiens M96A-2 mRNA, complete cds. // gb // 11 // --- /// AJ010014 // Homo sapiens mRNA for M96A protein. // gb // 11 // --- /// AK290318 // Homo…	uc009wdk.3 // ucsc_genes // 1 // Cross Hyb Matching Probes /// BC010013 // gb // 1 // Cross Hyb Matching Probes /// NM_001164392 // refseq // 1 // Cross Hyb Matching Probes /// GENSCAN00000026193 // ensembl // 8 // Cross Hyb Matching Probes /// ENST00000370303 // ensembl // 1 // Cross Hyb Matching Probes /// OTTHUMT00000029527 // vega // 1 // Cross Hyb Matching Probes
11747913_x_at	UBXN2A	NM_181713	-1.57706	0.0317854	0.725064	2.36308	3.02032	2.59733	2.14833	2.34358	3.17391	2.52135	3.36569	chr2:24150154-24223690 (+) // 71.79 // p23.3	UBXN2A	chr2p23.3	ENSG00000173960 /// OTTHUMG00000125497	165324	---	---	NM_181713	---	BC037901 // Homo sapiens UBX domain protein 2A, mRNA (cDNA clone IMAGE:5276217). // gb // 11 // --- /// BC092484 // Homo sapiens UBX domain protein 2A, mRNA (cDNA clone MGC:104673 IMAGE:30531568), complete cds. // gb // 11 // --- /// ENST00000309033 // cdna:known chromosome:GRCh37:2:24163289:24227779:1 gene:ENSG00000173960 gene_biotype:protein_coding transcript_biotype:protein_coding // ensembl /…	---
11748246_a_at	CUL2	NM_001198777	-1.52371	0.0028456	0.725064	4.59453	5.20212	4.60186	4.39813	4.7836	5.20432	5.11406	5.28797	chr10:35299219-35363233 (-) // 99.37 // p11.21	CUL2	chr10p11.21	ENSG00000108094 /// OTTHUMG00000017950	8453	---	603135	NM_001198777 /// NM_001198778 /// NM_001198779 /// NM_003591	---	AF126404 // Homo sapiens cullin 2 (CUL2) mRNA, complete cds. // gb // 9 // --- /// AK300491 // Homo sapiens cDNA FLJ56037 complete cds, highly similar to Cullin-2. // gb // 11 // --- /// AK310225 // Homo sapiens cDNA, FLJ17267. // gb // 11 // --- /// BC009591 // Homo sapiens cullin 2, mRNA (cDNA clone MGC:14666 IMAGE:4104375), complete cds. // gb // 11 // --- /// BC110901 // Homo sapiens cullin 2…	ENST00000374746 // ensembl // 6 // Cross Hyb Matching Probes /// ENST00000374742 // ensembl // 6 // Cross Hyb Matching Probes /// OTTHUMT00000047541 // vega // 6 // Cross Hyb Matching Probes
11748332_x_at	HLA-E	NM_005516	-1.53341	0.0351607	0.725064	4.94952	5.56627	5.22116	4.87246	4.75495	5.51832	5.18297	5.99751	chr6:30457288-30460329 (+) // 98.8 // p21.33	HLA-E	chr6p21.3	ENSG00000204592 /// ENSG00000206493 /// ENSG00000225201 /// ENSG00000229252 /// ENSG00000230254 /// ENSG00000233904 /// ENSG00000236632 /// OTTHUMG00000004820 /// OTTHUMG00000031155 /// OTTHUMG00000031437 /// OTTHUMG00000132983 /// OTTHUMG00000148925 /// OTTHUMG00000149205 /// OTTHUMG00000149447	3133	---	143010	NM_005516	Proteasome_Degradation // GenMAPP	AK292391 // Homo sapiens cDNA FLJ78238 complete cds, highly similar to Homo sapiens major histocompatibility complex, class I, E, mRNA. // gb // 9 // --- /// AK296822 // Homo sapiens cDNA FLJ52681 complete cds, highly similar to HLA class I histocompatibility antigen, alpha chain E precursor. // gb // 11 // --- /// AK300906 // Homo sapiens cDNA FLJ54887 complete cds, highly similar to HLA class I…	uc011ims.2 // ucsc_genes // 1 // Cross Hyb Matching Probes /// uc011imr.2 // ucsc_genes // 1 // Cross Hyb Matching Probes /// uc011imw.1 // ucsc_genes // 1 // Cross Hyb Matching Probes /// uc011jia.2 // ucsc_genes // 1 // Cross Hyb Matching Probes /// uc011jib.2 // ucsc_genes // 1 // Cross Hyb Matching Probes /// uc011jig.1 // ucsc_genes // 1 // Cross Hyb Matching Probes /// uc011jih.1 // ucsc_ge…
11748400_s_at	TPM4	NM_001145160	-1.55366	0.0335902	0.725064	5.80803	6.4437	5.8031	5.89655	5.72443	6.22688	6.1123	6.99192	chr19:16187304-16212764 (+) // 99.78 // p13.12	TPM4	chr19p13.1	ENSG00000167460 /// OTTHUMG00000182134	7171	---	600317	NM_001145160 /// NM_003290	Striated_muscle_contraction // GenMAPP	AK125191 // Homo sapiens cDNA FLJ43201 fis, clone FEBRA2007823. // gb // 11 // --- /// AK300136 // Homo sapiens cDNA FLJ52936 complete cds, weakly similar to Tropomyosin alpha-4 chain. // gb // 11 // --- /// AK301285 // Homo sapiens cDNA FLJ54184 complete cds, highly similar to Tropomyosin alpha-4 chain. // gb // 11 // --- /// BC002827 // Homo sapiens tropomyosin 4, mRNA (cDNA clone MGC:3641 IMAG…	TCONS_l2_00027831-XLOC_l2_014246 // broad-tucp // 1 // Cross Hyb Matching Probes /// TCONS_l2_00027830-XLOC_l2_014246 // broad-tucp // 1 // Cross Hyb Matching Probes
11749409_a_at	DMKN	NM_001035516	-1.89078	0.0388298	0.725064	2.36137	3.28036	2.52749	2.1519	2.40473	3.28437	2.53885	4.01784	chr19:35989617-36001337 (-) // 97.9 // q13.12	DMKN	chr19q13.12	ENSG00000161249 /// OTTHUMG00000048101	93099	---	---	NM_001035516 /// NM_001126056 /// NM_001126057 /// NM_001126058 /// NM_001126059 /// NM_001190347 /// NM_001190348 /// NM_001190349 /// NM_033317 /// NR_033746	---	AK096215 // Homo sapiens cDNA FLJ38896 fis, clone NOVAR2000352. // gb // 11 // --- /// AK125695 // Homo sapiens cDNA FLJ43707 fis, clone TESOP2001865. // gb // 11 // --- /// AK304668 // Homo sapiens cDNA FLJ57785 complete cds, highly similar to Homo sapiens dermokine (ZD52F10), mRNA. // gb // 11 // --- /// AK316475 // Homo sapiens cDNA, FLJ79374 complete cds, moderately similar to Homo sapiens de…	---
11749414_a_at	EIF2B4	NM_001034116	-1.62719	0.0373768	0.725064	3.92702	4.6294	4.35624	3.83266	3.59215	4.36432	4.42785	5.09602	chr2:27587361-27593544 (-) // 98.2 // p23.3	EIF2B4	chr2p23.3	ENSG00000115211 /// OTTHUMG00000151927	8890	---	603896 /// 606687	NM_001034116 /// NM_015636 /// NM_172195	Translation_Factors // GenMAPP	AB209532 // Homo sapiens mRNA for eukaryotic translation initiation factor 2B, subunit 4 delta long isoform variant protein. // gb // 10 // --- /// AF057699 // Homo sapiens EIF-2B-delta-like protein mRNA, complete cds. // gb // 11 // --- /// AF112207 // Homo sapiens translation initiation factor eIF-2b delta subunit mRNA, complete cds. // gb // 9 // --- /// AF218009 // Homo sapiens clone PP361 un…	AF086520 // gb // 4 // Cross Hyb Matching Probes /// ENST00000417567 // ensembl // 7 // Cross Hyb Matching Probes /// OTTHUMT00000324455 // vega // 7 // Cross Hyb Matching Probes
11749793_a_at	ANXA4	NM_001153	-1.52371	0.0376949	0.725064	2.69942	3.30701	2.61083	2.65258	2.83485	3.32202	2.83676	3.76226	chr2:69969235-70053231 (+) // 99.88 // p13.3	ANXA4	chr2p13	ENSG00000196975 /// OTTHUMG00000129649	307	---	106491	NM_001153	Prostaglandin_synthesis_regulation // GenMAPP	AK293177 // Homo sapiens cDNA FLJ52218 complete cds, highly similar to Annexin A4. // gb // 11 // --- /// D78152 // Homo sapiens mRNA for annexin IV (carbohydrate-binding protein p33/41), complete cds. // gb // 11 // --- /// ENST00000394295 // cdna:known chromosome:GRCh37:2:69969106:70053596:1 gene:ENSG00000196975 gene_biotype:protein_coding transcript_biotype:protein_coding // ensembl // 11 // -…	---
11750424_s_at	FOXP1	NM_001012505	-1.74122	0.0263872	0.725064	6.8573	7.6574	6.68806	7.0476	6.83623	7.30146	7.36863	8.3021	chr3:71008232-71179737 (-) // 99.9 // p13	FOXP1	chr3p14.1	ENSG00000114861 /// OTTHUMG00000158803	27086	---	605515 /// 613670	NM_001012505 /// NM_001244808 /// NM_001244810 /// NM_001244812 /// NM_001244813 /// NM_001244814 /// NM_001244815 /// NM_001244816 /// NM_032682	---	AB052767 // Homo sapiens hFKHLB mRNA for fork head-related protein like B, complete cds. // gb // 11 // --- /// AF146696 // Homo sapiens clone pAB195 FOXP1 (FOXP1) mRNA, complete cds. // gb // 11 // --- /// AF146698 // Homo sapiens clone pAB199 FOXP1 (FOXP1) mRNA, complete cds. // gb // 11 // --- /// AF151049 // Homo sapiens HSPC215 mRNA, complete cds. // gb // 11 // --- /// AF250920 // Homo sapi…	uc003dor.1 // ucsc_genes // 2 // Cross Hyb Matching Probes /// BX647682 // gb // 2 // Cross Hyb Matching Probes /// ENST00000468577 // ensembl // 8 // Cross Hyb Matching Probes /// OTTHUMT00000352261 // vega // 8 // Cross Hyb Matching Probes /// OTTHUMT00000352257 // vega // 2 // Cross Hyb Matching Probes
11751289_a_at	NR3C1	NM_000176	-1.52138	0.0239865	0.725064	3.50489	4.11027	3.55718	3.42021	3.53727	3.99942	3.77083	4.56056	chr5:142661268-142784035 (-) // 100.0 // q31.3	NR3C1	chr5q31.3	ENSG00000113580 /// OTTHUMG00000129677	2908	---	138040	NM_000176 /// NM_001018074 /// NM_001018075 /// NM_001018076 /// NM_001018077 /// NM_001020825 /// NM_001024094 /// NM_001204258 /// NM_001204259 /// NM_001204260 /// NM_001204261 /// NM_001204262 /// NM_001204263 /// NM_001204264 /// NM_001204265	Apoptosis_KEGG // GenMAPP /// Nuclear_Receptors // GenMAPP	AB307716 // Homo sapiens NR3C1 mRNA for glucocorticoid receptor, complete cds. // gb // 11 // --- /// AK302050 // Homo sapiens cDNA FLJ50281 complete cds, highly similar to Glucocorticoid receptor. // gb // 11 // --- /// BC015610 // Homo sapiens nuclear receptor subfamily 3, group C, member 1 (glucocorticoid receptor), mRNA (cDNA clone MGC:23072 IMAGE:4810424), complete cds. // gb // 11 // --- //…	uc021yfa.1 // ucsc_genes // 7 // Cross Hyb Matching Probes /// uc021yfb.1 // ucsc_genes // 6 // Cross Hyb Matching Probes /// HQ450644 // gb // 4 // Cross Hyb Matching Probes /// NM_001204265 // refseq // 6 // Cross Hyb Matching Probes
11751548_a_at	C10orf10	NM_007021	-1.55411	0.0407106	0.725064	3.60659	4.24268	3.64914	3.54894	3.62169	4.29581	3.70409	4.72815	chr10:45472427-45474258 (-) // 89.54 // q11.21	C10orf10	chr10q11.21	ENSG00000165507 /// OTTHUMG00000018063	11067	---	611309	NM_007021	---	AK300839 // Homo sapiens cDNA FLJ54167 complete cds, moderately similar to Protein DEPP. // gb // 11 // --- /// BC011402 // Homo sapiens chromosome 10 open reading frame 10, mRNA (cDNA clone MGC:9088 IMAGE:3853931), complete cds. // gb // 11 // --- /// ENST00000298295 // cdna:known chromosome:GRCh37:10:45471577:45474258:-1 gene:ENSG00000165507 gene_biotype:protein_coding transcript_biotype:protei…	AB022718 // gb // 8 // Cross Hyb Matching Probes
11752165_s_at	PKM	NM_001206796	-1.96593	0.0297194	0.725064	3.86382	4.83903	4.64182	3.47482	3.47482	4.68671	4.60351	5.22689	chr15:72491376-72523530 (-) // 70.96 // q23	PKM	chr15q22	ENSG00000067225 /// OTTHUMG00000172709	5315	EC:2.7.1.40	179050	NM_001206796 /// NM_001206797 /// NM_001206798 /// NM_001206799 /// NM_002654 /// NM_182470 /// NM_182471	Glycolysis_and_Gluconeogenesis // GenMAPP	AK294315 // Homo sapiens cDNA FLJ56065 complete cds, highly similar to Pyruvate kinase isozyme M1 (EC 2.7.1.40). // gb // 11 // --- /// AK297951 // Homo sapiens cDNA FLJ53368 complete cds, highly similar to Pyruvate kinase isozymes M1/M2 (EC 2.7.1.40). // gb // 11 // --- /// AK299413 // Homo sapiens cDNA FLJ53645 complete cds, highly similar to Pyruvate kinase isozyme M1 (EC 2.7.1.40). // gb // 1…	AK098360 // gb // 11 // Negative Strand Matching Probes
11752448_a_at	P4HB	NM_000918	-4.60965	0.0496865	0.725064	4.27113	6.47579	5.00069	3.72741	4.08529	6.70179	4.46145	8.26412	chr17:79801409-79818412 (-) // 99.9 // q25.3	P4HB	chr17q25	ENSG00000185624 /// OTTHUMG00000150269	5034	EC:5.3.4.1	176790	NM_000918	---	AB062434 // Homo sapiens mRNA for OK/SW-CL.24, complete cds. // gb // 11 // --- /// AK075503 // Homo sapiens cDNA PSEC0201 fis, clone HEMBA1002107, highly similar to PROTEIN DISULFIDE ISOMERASE PRECURSOR (PDI) (EC 5.3.4.1). // gb // 11 // --- /// AK297081 // Homo sapiens cDNA FLJ59033 complete cds, highly similar to Protein disulfide-isomerase precursor (EC 5.3.4.1). // gb // 11 // --- /// AK2979…	GENSCAN00000003500 // ensembl // 8 // Cross Hyb Matching Probes /// ENST00000571617 // ensembl // 4 // Cross Hyb Matching Probes /// OTTHUMT00000439698 // vega // 7 // Cross Hyb Matching Probes /// OTTHUMT00000439702 // vega // 4 // Cross Hyb Matching Probes
11752572_a_at	SLC2A1	NM_006516	-1.67046	0.0261021	0.725064	5.8541	6.59434	6.01109	5.8337	5.71752	6.19467	6.4113	7.17706	chr1:43392400-43424539 (-) // 99.95 // p34.2	SLC2A1	chr1p34.2	ENSG00000117394 /// OTTHUMG00000007657	6513	---	138140 /// 601042 /// 606777 /// 612126 /// 614847	NM_006516	---	AK292791 // Homo sapiens cDNA FLJ77473 complete cds, highly similar to Homo sapiens solute carrier family 2 (facilitated glucose transporter), member 1 (SLC2A1), mRNA. // gb // 11 // --- /// AK296736 // Homo sapiens cDNA FLJ55703 complete cds, highly similar to Solute carrier family 2, facilitated glucose transporter member 1. // gb // 11 // --- /// BC118590 // Homo sapiens solute carrier family …	GENSCAN00000032692 // ensembl // 4 // Cross Hyb Matching Probes /// ENST00000475162 // ensembl // 4 // Cross Hyb Matching Probes /// OTTHUMT00000020686 // vega // 4 // Cross Hyb Matching Probes
11753421_a_at	CITED2	NM_001168388	-1.86952	0.00590118	0.725064	6.70267	7.60533	6.77291	6.80503	6.53006	7.19026	7.57385	8.05188	chr6:139694210-139695742 (-) // 99.89 // q24.1	CITED2	chr6q23.3	ENSG00000164442 /// OTTHUMG00000015691	10370	---	602937 /// 614431 /// 614433	NM_001168388 /// NM_001168389 /// NM_006079	---	AF109161 // Homo sapiens p35srj (MRG1) mRNA, complete cds. // gb // 11 // --- /// BC004377 // Homo sapiens Cbp/p300-interacting transactivator, with Glu/Asp-rich carboxy-terminal domain, 2, mRNA (cDNA clone MGC:10574 IMAGE:3640855), complete cds. // gb // 11 // --- /// ENST00000367651 // cdna:known chromosome:GRCh37:6:139693393:139695757:-1 gene:ENSG00000164442 gene_biotype:protein_coding transcr…	---
11754166_a_at	ZNF148	NM_021964	-2.07179	0.0118355	0.725064	6.85107	7.90195	6.36437	7.56524	6.6236	7.78257	7.89742	8.02585	chr3:124951185-125011637 (-) // 86.76 // q21.2	ZNF148	chr3q21	ENSG00000163848 /// OTTHUMG00000159448	7707	---	601897	NM_021964	---	AF039019 // Homo sapiens zinc finger DNA binding protein 89 kDa (ZBP-89) mRNA, complete cds. // gb // 11 // --- /// AF432210 // Homo sapiens CLL-associated antigen KW-10 mRNA, complete cds. // gb // 11 // --- /// BC050260 // Homo sapiens zinc finger protein 148, mRNA (cDNA clone MGC:51834 IMAGE:4423572), complete cds. // gb // 11 // --- /// DQ090088 // Homo sapiens ZBP-89 delta-Nter isoform (ZNF1…	L04282 // gb // 3 // Cross Hyb Matching Probes
11754167_x_at	ZNF148	NM_021964	-2.05452	0.016301	0.725064	7.03012	8.06892	6.61432	7.63469	6.84134	7.75481	7.89035	8.5616	chr3:124951185-125011637 (-) // 86.76 // q21.2	ZNF148	chr3q21	ENSG00000163848 /// OTTHUMG00000159448	7707	---	601897	NM_021964	---	AF039019 // Homo sapiens zinc finger DNA binding protein 89 kDa (ZBP-89) mRNA, complete cds. // gb // 9 // --- /// AF432210 // Homo sapiens CLL-associated antigen KW-10 mRNA, complete cds. // gb // 9 // --- /// BC050260 // Homo sapiens zinc finger protein 148, mRNA (cDNA clone MGC:51834 IMAGE:4423572), complete cds. // gb // 9 // --- /// DQ090088 // Homo sapiens ZBP-89 delta-Nter isoform (ZNF148)…	uc003ehy.3 // ucsc_genes // 4 // Cross Hyb Matching Probes /// BC018971 // gb // 4 // Cross Hyb Matching Probes /// L04282 // gb // 1 // Cross Hyb Matching Probes /// ENST00000468369 // ensembl // 4 // Cross Hyb Matching Probes /// ENST00000544464 // ensembl // 4 // Cross Hyb Matching Probes /// OTTHUMT00000355480 // vega // 4 // Cross Hyb Matching Probes
11754187_s_at	EIF2AK1	NM_001134335	-2.09877	0.0465832	0.725064	2.78628	3.85583	2.72474	2.71631	2.91781	3.47072	3.17016	4.92662	chr7:6063403-6098809 (-) // 95.77 // p22.1	EIF2AK1	chr7p22	ENSG00000086232 /// OTTHUMG00000090689	27102	EC:2.7.11.1	613635	NM_001134335 /// NM_014413	Translation_Factors // GenMAPP	AF116634 // Homo sapiens PRO1362 mRNA, complete cds. // gb // 11 // --- /// AF147094 // Homo sapiens heme-regulated initiation factor 2 alpha kinase (HRI) mRNA, complete cds. // gb // 11 // --- /// AF181071 // Homo sapiens heme-regulated initiation factor 2-alpha kinase (HRI) mRNA, complete cds. // gb // 11 // --- /// AF183414 // Homo sapiens hemin-sensitive initiation factor 2a kinase mRNA, comp…	AF116615 // gb // 11 // Negative Strand Matching Probes
11754317_a_at	ANXA4	NM_001153	-1.62691	0.033796	0.725064	2.54131	3.24345	2.69152	2.28745	2.64495	3.49675	2.66864	3.56495	chr2:69871231-70053593 (+) // 71.45 // p13.3	ANXA4	chr2p13	ENSG00000196975 /// OTTHUMG00000129649	307	---	106491	NM_001153	Prostaglandin_synthesis_regulation // GenMAPP	D78152 // Homo sapiens mRNA for annexin IV (carbohydrate-binding protein p33/41), complete cds. // gb // 11 // --- /// ENST00000394295 // cdna:known chromosome:GRCh37:2:69969106:70053596:1 gene:ENSG00000196975 gene_biotype:protein_coding transcript_biotype:protein_coding // ensembl // 11 // --- /// M82809 // Human annexin IV (ANX4) mRNA, complete cds. // gb // 11 // --- /// NM_001153 // Homo sapi…	---
11754334_s_at	EGR1	NM_001964	-1.58585	0.0231768	0.725064	8.16677	8.83203	8.17581	8.02855	8.29596	8.48265	9.32361	8.68985	chr5:137804475-137804992 (+) // 81.29 // q31.2	EGR1	chr5q31.1	ENSG00000120738 /// OTTHUMG00000129197	1958	---	128990	NM_001964	Ovarian_Infertility_Genes // GenMAPP	ENST00000239938 // cdna:known chromosome:GRCh37:5:137801179:137805004:1 gene:ENSG00000120738 gene_biotype:protein_coding transcript_biotype:protein_coding // ensembl // 11 // --- /// M24019 // Human putative zinc finger protein mRNA, 3' flank. // gb // 9 // --- /// M62829 // Human transcription factor ETR103 mRNA, complete cds. // gb // 11 // --- /// NM_001964 // Homo sapiens early growth respons…	---
11754392_a_at	FAM208A	NM_001112736	-1.58923	0.0152425	0.725064	3.11813	3.78646	3.2182	3.01623	3.11995	3.99585	3.33056	4.03295	chr3:56654160-56668031 (-) // 92.08 // p14.3	FAM208A	chr3p14.3	ENSG00000163946 /// OTTHUMG00000158827	23272	---	---	NM_001112736 /// NM_015224	---	ENST00000459993 // cdna:known chromosome:GRCh37:3:56654161:56668000:-1 gene:ENSG00000163946 gene_biotype:protein_coding transcript_biotype:retained_intron // ensembl // 11 // --- /// NM_001112736 // Homo sapiens family with sequence similarity 208, member A (FAM208A), transcript variant 1, mRNA. // refseq // 11 // --- /// NM_015224 // Homo sapiens family with sequence similarity 208, member A (FA…	AF180425 // gb // 5 // Cross Hyb Matching Probes /// ENST00000431842 // ensembl // 5 // Cross Hyb Matching Probes /// OTTHUMT00000352341 // vega // 5 // Cross Hyb Matching Probes
11755206_x_at	HSPH1	NM_006644	-2.61684	0.0384643	0.725064	2.77277	4.16059	2.6096	2.70481	3.00389	4.0786	3.04982	5.35334	chr13:31711109-31735119 (-) // 96.85 // q12.3	HSPH1	chr13q12.3	ENSG00000120694 /// OTTHUMG00000016685	10808	---	610703	NM_006644	---	AB003333 // Homo sapiens HSP105 beta mRNA, complete cds. // gb // 10 // --- /// AB003334 // Homo sapiens HSP105 alpha mRNA, complete cds. // gb // 10 // --- /// AK293955 // Homo sapiens cDNA FLJ55325 complete cds, highly similar to Heat-shock protein 105 kDa. // gb // 11 // --- /// AK302430 // Homo sapiens cDNA FLJ52364 complete cds, highly similar to Heat-shock protein 105 kDa. // gb // 9 // ---…	AK302294 // gb // 8 // Cross Hyb Matching Probes /// GENSCAN00000010797 // ensembl // 6 // Cross Hyb Matching Probes /// ENST00000435381 // ensembl // 7 // Cross Hyb Matching Probes /// ENST00000429785 // ensembl // 8 // Cross Hyb Matching Probes /// OTTHUMT00000044387 // vega // 7 // Cross Hyb Matching Probes
11755600_a_at	GEMIN6	NM_024775	-1.58236	0.0127515	0.725064	3.88783	4.5499	3.84364	3.69504	4.12481	4.77626	4.19038	4.68306	chr2:38978675-39009104 (+) // 85.27 // p22.1	GEMIN6	chr2p22.1	ENSG00000152147 /// OTTHUMG00000128588	79833	---	607006	NM_024775	---	AF453443 // Homo sapiens GEMIN6 mRNA, complete cds. // gb // 10 // --- /// AK027112 // Homo sapiens cDNA: FLJ23459 fis, clone HSI07588. // gb // 11 // --- /// BC018195 // Homo sapiens gem (nuclear organelle) associated protein 6, mRNA (cDNA clone MGC:9829 IMAGE:3863118), complete cds. // gb // 11 // --- /// BC029584 // Homo sapiens gem (nuclear organelle) associated protein 6, mRNA (cDNA clone IM…	---
11755605_s_at	MALAT1	NR_002819	-3.78724	0.0390014	0.725064	3.22265	5.1438	3.4598	2.89431	3.31383	5.75564	3.31383	6.36192	chr11:65270105-65270462 (+) // 86.23 // q13.1	MALAT1	chr11q13.1	ENSG00000251562 /// OTTHUMG00000166322	378938	---	607924	NR_002819	---	BC010924 // Homo sapiens cDNA clone IMAGE:4291796, **** WARNING: chimeric clone ****. // gb // 10 // --- /// BC018448 // Homo sapiens metastasis associated lung adenocarcinoma transcript 1 (non-coding RNA), mRNA (cDNA clone IMAGE:4452456). // gb // 11 // --- /// BX538238 // Homo sapiens mRNA; cDNA DKFZp686B0790 (from clone DKFZp686B0790); complete cds. // gb // 11 // --- /// ENST00000508832 // ha…	TCONS_l2_00004569-XLOC_l2_002352 // broad-tucp // 3 // Cross Hyb Matching Probes /// uc001ody.3 // ucsc_genes // 11 // Negative Strand Matching Probes /// n381724 // noncode // 11 // Negative Strand Matching Probes /// AF001542 // gb // 11 // Negative Strand Matching Probes /// AF113016 // gb // 11 // Negative Strand Matching Probes /// AF119905 // gb // 11 // Negative Strand Matching Probes /// …
11755915_a_at	HPS3	NM_032383	-1.55022	0.0287281	0.725064	2.58892	3.22139	2.47716	2.56951	2.72008	3.46569	2.70932	3.48917	chr3:148877832-148890746 (+) // 91.43 // q24	HPS3	chr3q24	ENSG00000163755 /// OTTHUMG00000159548	84343	---	203300 /// 606118 /// 614072	NM_032383	---	AK026357 // Homo sapiens cDNA: FLJ22704 fis, clone HSI12602. // gb // 11 // --- /// AY033141 // Homo sapiens Hermansky-Pudlak syndrome type-3 protein (HPS3) mRNA, complete cds. // gb // 11 // --- /// BC016901 // Homo sapiens Hermansky-Pudlak syndrome 3, mRNA (cDNA clone IMAGE:4415076), complete cds. // gb // 11 // --- /// BC040359 // Homo sapiens Hermansky-Pudlak syndrome 3, mRNA (cDNA clone MGC:…	AK291631 // gb // 4 // Cross Hyb Matching Probes
11756224_s_at	ZDHHC9	NM_001008222	-1.65229	0.019061	0.725064	2.76685	3.49131	2.90366	2.78979	2.60709	3.67106	2.97397	3.82891	chrX:128938911-128940297 (-) // 94.03 // q26.1	ZDHHC9	chrXq26.1	ENSG00000188706 /// OTTHUMG00000022375	51114	EC:2.3.1.-	300646 /// 300799	NM_001008222 /// NM_016032	---	AY952881 // Homo sapiens antigen MMSA-1 mRNA, complete cds. // gb // 10 // --- /// BC000035 // Homo sapiens zinc finger, DHHC-type containing 9, mRNA (cDNA clone MGC:845 IMAGE:3506601), complete cds. // gb // 11 // --- /// BC003128 // Homo sapiens zinc finger, DHHC-type containing 9, mRNA (cDNA clone MGC:3355 IMAGE:2957911), complete cds. // gb // 11 // --- /// BC006200 // Homo sapiens zinc finge…	---
11756283_s_at	CCAR1	NM_018237	-1.93381	0.0325956	0.725064	3.52017	4.47162	3.26216	3.50301	3.79534	4.04103	4.08885	5.28498	chr10:70480998-70531058 (+) // 99.46 // q21.3	CCAR1	chr10q21.3	ENSG00000060339 /// OTTHUMG00000018361	55749	---	612569	NM_018237	---	AF465616 // Homo sapiens death inducer with SAP domain DIS mRNA, complete cds. // gb // 11 // --- /// AY249140 // Homo sapiens cell-cycle and apoptosis regulatory protein 1 mRNA, complete cds. // gb // 11 // --- /// BC130626 // Homo sapiens cell division cycle and apoptosis regulator 1, mRNA (cDNA clone MGC:163498 IMAGE:40146657), complete cds. // gb // 11 // --- /// BC132725 // Homo sapiens cell…	ENST00000543706 // ensembl // 8 // Cross Hyb Matching Probes /// OTTHUMT00000396073 // vega // 8 // Cross Hyb Matching Probes
11756788_a_at	GLT8D1	NM_001010983	-1.67028	0.0434314	0.725064	3.37467	4.11476	3.14055	3.22846	3.75499	4.06405	3.61252	4.66771	chr3:52728504-52739807 (-) // 86.54 // p21.1	GLT8D1	chr3p21.1	ENSG00000016864 /// OTTHUMG00000158759	55830	EC:2.4.1.-	---	NM_001010983 /// NM_001278280 /// NM_001278281 /// NM_018446 /// NM_152932	---	AF157318 // Homo sapiens AD-017 protein mRNA, complete cds. // gb // 11 // --- /// AF175227 // Homo sapiens tissue-type aorta MSTP137 mRNA, complete cds. // gb // 10 // --- /// AF176777 // Homo sapiens MSTP139 mRNA, complete cds. // gb // 10 // --- /// AK075031 // Homo sapiens cDNA FLJ90550 fis, clone OVARC1000775. // gb // 11 // --- /// AY358579 // Homo sapiens clone DNA56865 AD-017 (UNQ572) mRN…	BC119670 // gb // 6 // Cross Hyb Matching Probes /// BC119671 // gb // 6 // Cross Hyb Matching Probes /// ENST00000481643 // ensembl // 6 // Cross Hyb Matching Probes /// ENST00000484163 // ensembl // 4 // Cross Hyb Matching Probes /// ENST00000463827 // ensembl // 2 // Cross Hyb Matching Probes /// OTTHUMT00000352385 // vega // 6 // Cross Hyb Matching Probes /// OTTHUMT00000352143 // vega // 4 /…
11758255_s_at	CSNK1G3	NM_001031812	-1.58626	0.0384273	0.725064	5.37539	6.04102	5.07413	5.2941	5.75793	5.82175	5.7934	6.5079	chr5:122952027-122952453 (+) // 99.3 // q23.2	CSNK1G3	chr5q23	ENSG00000151292 /// OTTHUMG00000128923	1456	EC:2.7.11.1	604253	NM_001031812 /// NM_001044722 /// NM_001044723 /// NM_001270572 /// NM_001270573 /// NM_001270574 /// NM_004384	---	ENST00000345990 // cdna:known chromosome:GRCh37:5:122847793:122952465:1 gene:ENSG00000151292 gene_biotype:protein_coding transcript_biotype:protein_coding // ensembl // 11 // --- /// ENST00000360683 // cdna:known chromosome:GRCh37:5:122881328:122952739:1 gene:ENSG00000151292 gene_biotype:protein_coding transcript_biotype:protein_coding // ensembl // 11 // --- /// ENST00000395411 // cdna:known chr…	---
11758421_s_at	PTEN	NM_000314	-1.72849	0.0213056	0.725064	8.50114	9.29066	8.02267	8.91263	8.56813	9.0629	9.16539	9.64368	chr9:33675171-33675666 (-) // 89.29 // p13.3	PTEN	chr10q23.3	ENSG00000171862 /// ENSG00000237984 /// OTTHUMG00000000410 /// OTTHUMG00000018688	5728	EC:3.1.3.16 /// EC:3.1.3.48 /// EC:3.1.3.67	137800 /// 153480 /// 155600 /// 158350 /// 174900 /// 176807 /// 176920 /// 188470 /// 275355 /// 276950 /// 601728 /// 605309 /// 607174 /// 608089 /// 612242 /// 613028	NM_000314	---	BC005821 // Homo sapiens phosphatase and tensin homolog, mRNA (cDNA clone MGC:11227 IMAGE:3937787), complete cds. // gb // 11 // --- /// ENST00000371953 // cdna:known chromosome:GRCh37:10:89622870:89731687:1 gene:ENSG00000171862 gene_biotype:protein_coding transcript_biotype:protein_coding // ensembl // 11 // --- /// ENST00000532280 // cdna:known chromosome:GRCh37:9:33673502:33677497:-1 gene:ENSG…	CR450306 // gb // 3 // Cross Hyb Matching Probes /// U93051 // gb // 4 // Cross Hyb Matching Probes /// U96180 // gb // 4 // Cross Hyb Matching Probes /// GENSCAN00000018763 // ensembl // 4 // Cross Hyb Matching Probes /// GENSCAN00000034024 // ensembl // 4 // Cross Hyb Matching Probes /// ENST00000451527 // ensembl // 4 // Cross Hyb Matching Probes /// ENST00000447117 // ensembl // 4 // Cross Hy…
11758584_s_at	STYX	NM_001130701	-1.56394	0.0211875	0.725064	5.08006	5.72525	4.69315	5.15262	5.39442	5.85121	5.44743	5.8771	chr14:53241302-53241704 (+) // 99.75 // q22.1	STYX	---	ENSG00000198252 /// OTTHUMG00000140306	6815	---	---	NM_001130701 /// NM_145251	---	BC146995 // Homo sapiens serine/threonine/tyrosine interacting protein, mRNA (cDNA clone MGC:182098 IMAGE:9056923), complete cds. // gb // 10 // --- /// BC146998 // Homo sapiens serine/threonine/tyrosine interacting protein, mRNA (cDNA clone MGC:182101 IMAGE:9056926), complete cds. // gb // 10 // --- /// ENST00000354586 // cdna:known chromosome:GRCh37:14:53196900:53241716:1 gene:ENSG00000198252 g…	---
11759613_a_at	KIAA1704	NM_018559	-1.55025	0.0159685	0.725064	2.45479	3.08729	2.62098	2.17654	2.56684	2.79889	3.06475	3.39822	chr13:45580333-45607742 (+) // 86.61 // q14.12	KIAA1704 /// LOC100996395	chr13q13-q14	---	55425 /// 100996395	---	---	NM_018559 /// XR_159008 /// XR_159229 /// XR_172003	---	AB051491 // Homo sapiens mRNA for KIAA1704 protein, partial cds. // gb // 9 // --- /// AF245045 // Homo sapiens AD029 mRNA, complete cds. // gb // 9 // --- /// AJ420573 // Homo sapiens mRNA full length insert cDNA clone EUROIMAGE 1636386. // gb // 9 // --- /// BC032333 // Homo sapiens KIAA1704, mRNA (cDNA clone MGC:40283 IMAGE:5169953), complete cds. // gb // 9 // --- /// XR_172003 // PREDICTED: …	uc001uzs.3 // ucsc_genes // 8 // Cross Hyb Matching Probes /// uc001uzt.3 // ucsc_genes // 8 // Cross Hyb Matching Probes /// uc001uzu.3 // ucsc_genes // 8 // Cross Hyb Matching Probes /// ENST00000497558 // ensembl // 8 // Cross Hyb Matching Probes /// ENST00000357537 // ensembl // 8 // Cross Hyb Matching Probes /// ENST00000473119 // ensembl // 8 // Cross Hyb Matching Probes /// ENST00000475139…
11760964_x_at	NBPF1	NM_017940	-1.88191	0.0161103	0.725064	3.33694	4.24914	3.22353	3.26384	3.52346	4.13822	3.7404	4.8688	chr1:144151516-144830301 (+) // 76.59 // q21.1	NBPF1	chr1p36.13	---	55672	---	610501	NM_017940	---	AF379624 // Homo sapiens AB25 mRNA, partial cds. // gb // 9 // --- /// BC034418 // Homo sapiens neuroblastoma breakpoint family, member 1, mRNA (cDNA clone IMAGE:3896523), complete cds. // gb // 9 // --- /// NM_017940 // Homo sapiens neuroblastoma breakpoint family, member 1 (NBPF1), mRNA. // refseq // 9 // ---	uc001ayw.3 // ucsc_genes // 2 // Cross Hyb Matching Probes /// uc001bep.1 // ucsc_genes // 2 // Cross Hyb Matching Probes /// n377745 // noncode // 2 // Cross Hyb Matching Probes /// n377781 // noncode // 2 // Cross Hyb Matching Probes /// n381061 // noncode // 2 // Cross Hyb Matching Probes /// n381076 // noncode // 2 // Cross Hyb Matching Probes /// AF379616 // gb // 8 // Cross Hyb Matching Pro…
11763238_x_at	CTCFL	NM_001269040	-1.65832	0.0157903	0.725064	5.24125	5.97097	5.36314	5.26448	5.09613	6.20647	5.46565	6.24079	chr3:22423213-22423947 (+) // 74.06 // p24.3	CTCFL /// HMGB1	chr13q12 /// chr20q13.31	ENSG00000124097 /// ENSG00000132967 /// ENSG00000213707 /// ENSG00000259781 /// OTTHUMG00000032823 /// OTTHUMG00000150984 /// OTTHUMG00000155591 /// OTTHUMG00000172839	3146 /// 140690	---	163905 /// 607022	NM_001269040 /// NM_001269041 /// NM_001269042 /// NM_001269043 /// NM_001269044 /// NM_001269045 /// NM_001269046 /// NM_001269047 /// NM_001269048 /// NM_001269049 /// NM_001269050 /// NM_001269051 /// NM_001269052 /// NM_001269054 /// NM_001269055 /// NM_002128 /// NM_080618 /// NR_072975	---	AY377859 // Homo sapiens high mobility group protein 1 mRNA, complete cds. // gb // --- // chr3:22423309-22423967(+) /// BC003378 // Homo sapiens high-mobility group box 1, mRNA (cDNA clone MGC:5223 IMAGE:2901382), complete cds. // gb // --- // chr3:22423233-22424402(+) /// BC066889 // Homo sapiens high-mobility group box 1, mRNA (cDNA clone MGC:86954 IMAGE:5268698), complete cds. // gb // --- //…	uc001usv.3 // ucsc_genes // 4 // Cross Hyb Matching Probes /// uc001usx.3 // ucsc_genes // 4 // Cross Hyb Matching Probes /// uc001usz.3 // ucsc_genes // 4 // Cross Hyb Matching Probes /// uc001uta.1 // ucsc_genes // 4 // Cross Hyb Matching Probes /// BC021212 // gb // 4 // Cross Hyb Matching Probes /// AK122825 // gb // 4 // Cross Hyb Matching Probes /// AK291494 // gb // 4 // Cross Hyb Matching…
11763278_s_at	FGFR1OP2	NM_001171887	-1.61191	0.0355943	0.725064	2.50402	3.19279	2.50868	2.46378	2.53959	3.33979	2.59333	3.64525	chr12:27091412-27119580 (+) // 96.5 // p11.23	FGFR1OP2	chr12p11.23	ENSG00000111790 /// OTTHUMG00000169231	26127	---	608858	NM_001171887 /// NM_001171888 /// NM_015633	---	AL117545 // Homo sapiens mRNA; cDNA DKFZp586C1423 (from clone DKFZp586C1423). // gb // 9 // --- /// ENST00000327214 // cdna:novel chromosome:GRCh37:12:27091433:27119583:1 gene:ENSG00000111790 gene_biotype:protein_coding transcript_biotype:protein_coding // ensembl // 9 // --- /// NM_001171887 // Homo sapiens FGFR1 oncogene partner 2 (FGFR1OP2), transcript variant 2, mRNA. // refseq // 9 // --- //…	uc021qxp.1 // ucsc_genes // 2 // Cross Hyb Matching Probes /// n409149 // noncode // 2 // Cross Hyb Matching Probes /// NR_033267 // refseq // 2 // Cross Hyb Matching Probes /// ENST00000229395 // ensembl // 8 // Cross Hyb Matching Probes /// OTTHUMT00000402961 // vega // 8 // Cross Hyb Matching Probes
11763856_a_at	HOMER3	NM_001145721	-1.56124	0.032513	0.725064	3.02072	3.6634	3.19534	2.94556	2.92124	3.6737	3.19534	4.12116	chr19:19017821-19045206 (-) // 99.13 // p13.11	HOMER3	chr19p13.11	ENSG00000051128 /// ENSG00000268193 /// OTTHUMG00000182995 /// OTTHUMG00000182999	9454	---	604800	NM_001145721 /// NM_001145722 /// NM_001145724 /// NM_004838 /// NR_027297	---	AF093265 // Homo sapiens homer-3 mRNA, complete cds. // gb // 9 // --- /// BC012113 // Homo sapiens homer homolog 3 (Drosophila), mRNA (cDNA clone MGC:20122 IMAGE:4555641), complete cds. // gb // 9 // --- /// BT019464 // Homo sapiens homer homolog 3 (Drosophila) mRNA, complete cds. // gb // 9 // --- /// ENST00000221222 // cdna:known chromosome:GRCh37:19:19040012:19049858:-1 gene:ENSG00000051128 g…	ENST00000594794 // ensembl // 4 // Cross Hyb Matching Probes /// ENST00000596482 // ensembl // 5 // Cross Hyb Matching Probes /// OTTHUMT00000464609 // vega // 4 // Cross Hyb Matching Probes /// OTTHUMT00000464613 // vega // 5 // Cross Hyb Matching Probes /// AY927479 // gb // 9 // Negative Strand Matching Probes
200071_PM_at	SMNDC1	NM_005871	-2.06996	0.0371599	0.725064	4.33902	5.38863	4.41429	3.86028	4.74248	5.31518	4.68306	6.16764	chr10:112052507-112064697 (-) // 97.4 // q25.2	SMNDC1	chr10q23	ENSG00000119953 /// OTTHUMG00000019036	10285	---	603519	NM_005871	---	BC011234 // Homo sapiens survival motor neuron domain containing 1, mRNA (cDNA clone MGC:17138 IMAGE:4153336), complete cds. // gb // 11 // --- /// BC039110 // Homo sapiens survival motor neuron domain containing 1, mRNA (cDNA clone IMAGE:4831086), with apparent retained intron. // gb // 11 // --- /// ENST00000369603 // cdna:known chromosome:GRCh37:10:112052798:112064709:-1 gene:ENSG00000119953 g…	---
